# Supplementary material for: Isolation and molecular characterization of the Salmonella Typhimurium orphan phage Arash
Source: BMC Microbiol. 2023 Oct 19;23:297. doi: 10.1186/s12866-023-03056-9 (PMC10585845; doi:10.1186/s12866-023-03056-9)
Supplement: Supplementary file 2 — Supplementary Material 2 [file 12866_2023_3056_MOESM2_ESM.xlsx]

## Sheet: Features in Virus Arash
S Table 1 - "Features in Virus Arash"
Locus	Type	Start	Stop	Strand	Functional annotation	Nucleotide sequence	Protein sequence
Arash_gp1	CDS	1	1599	+	large terminase subunit	ATGAAAAAAGCTACTTCGAGTCAGTTAGCGGCCGCCCTGCTGGAGCTGAAGGGGAAACCCATCAACTTCACGGACTATAAGCCGTTCACTGCAATCTATGACATCGACCCGGACATCATGGTGTTCAAGGCCGGTCGTCAGATCGGGAAGTCAGTATCGCTCGGCGGACGCTTAGTGTCTAAGTCAATCGGTCGTCCGTACTTCAACTCCCTCTACATCGCACCTTTCCAGATTCAGGCTAAGCGTTTCTCGAACGCCTATCTCGATGCCTTCCTGGAGAGCCCGCTCGTGAAGAAATACTTCCGTCGTTCAAACGACCCGAGCAACGTCTTCGAAAAGACCCTGGCGAACAAGTCCAAGATCTACCTGTCGTACGCACAGACGGAATCTGACGCCGAC…	MKKATSSQLAAALLELKGKPINFTDYKPFTAIYDIDPDIMVFKAGRQIGKSVSLGGRLVSKSIGRPYFNSLYIAPFQIQAKRFSNAYLDAFLESPLVKKYFRRSNDPSNVFEKTLANKSKIYLSYAQTESDADRIRGLMADLLTVDEVQDVSYDALPPIFEILNASEYALKVLAGTSKSTANTLEQLWLRTNRLEWANKCPHCGHWVIPDTYEKCVRICQPHGPSCDKCLKPIDPGLGQWIATNPLIRDKVGFHLPQIIIGDNCKPKKWARLIDKVKQAQEGGLYTPATLANEVFGLATDLSGRSLSMAEAMKCCNESWKSWASPTDFSDPVWAAISKTIVRTVLGVDWSVTGGVKSYTVATVLGYDGYGRCYMLESKKMQGIHILDQVRDVCLLARKW…
Arash_gp2	CDS	1622	2179	+	hypothetical protein	ATGCGTAAGAAGCAAGAAGTGATTGACACAGAAGTAAACCCGCTCTTCGGAGATGACACTGACTTTAACGTTCCGCCGGCAGCTGAGATGTTCGACGAGGGCCAGAAGGAAGAGGACACGCCGAAAGAGCAGGAGGCAGAAGCCCCTGCAGAAACCCCTAAGGAGAAGGAGTATACGCAGGAGCAGAAGGACGAGATGCTGGCGATCGTCGATGCGATCATGTTCGAAGGCGAGTACTCAGAGGTCATCCCATTCGGTAAGCGTTACAAAGTGACCTTCAAGTCACGTACCGCGGGTGAAGATAATGAGATCTCTCAGCGTCTCGACGGACGTGTCTTCAACACCATCATTTCCTACCAGAACCAGAGCAGCCTGCTAACGATGGCGTACTCTCTCGTT…	MRKKQEVIDTEVNPLFGDDTDFNVPPAAEMFDEGQKEEDTPKEQEAEAPAETPKEKEYTQEQKDEMLAIVDAIMFEGEYSEVIPFGKRYKVTFKSRTAGEDNEISQRLDGRVFNTIISYQNQSSLLTMAYSLVDLNGVNYRDMSIKERYQKVAELPSPLVIVLSELMSKFDQKVLEAMEFGKANF
Arash_gp3	CDS	2203	2538	+	hypothetical protein	ATGGGTCTCTTCATGAAGGGGATCCAACCGGATGTTCTGGGCTCGCCGAGGGATGTCATCATGAGACAGTTTGCCATGAGCGAGATCGTTCAAGAGTCCCGGAAGCTTATGGCTGGAATTGCAGGCTCCCTCGGCAACGGTAAGGCTGCCAAAGAAATTCTCCAGGACTTTGCAGACGGCGTGTTCAACACACCGCAAACCAAGCAGAACCGCATGACGGAAATGCTTAAAGAGTACAACCAGTATCGTCACCTTGAGCCTGAGGCTCGTCTGGTACGTGACGGTAAGGACTCTCGTCTAGTAGTAACAGGTCTGGAGGGACTGAATGGCAGATAA	MGLFMKGIQPDVLGSPRDVIMRQFAMSEIVQESRKLMAGIAGSLGNGKAAKEILQDFADGVFNTPQTKQNRMTEMLKEYNQYRHLEPEARLVRDGKDSRLVVTGLEGLNGR
Arash_gp4	CDS	2528	5821	+	structural protein	ATGGCAGATAACATGTTTTCACAATCACCAATGTCGTCCTACTACGGCTTTGGTATCAACCCGGCGTACACCACGCCGGCTTACATGTCCAACTTTCGTCCGGCGTACGCGTCGGACACCGACCCCTTCAACCCCTACTCACAGAACCGTGGATACCTCGAGGCTCTGCGTAACCAGTACATGTTCTCGCCTATGGGAACGTATGCATCCGATCCGTCTGAAGACGAACGGGCGAACAACTGGTCACTCAATACAATGCACTCGGATGCCTTCGTTAATGGCGTCACGAAGGTAGGTATCCCACTCGCCGCATGGTACGGTGCCAACAAGTTCTTCGGAATGAAGGTGGCTGCTCGTTCTCCTACGGCAGGTCTGTGGGATCGTGGTGCGGCGTATGCC…	MADNMFSQSPMSSYYGFGINPAYTTPAYMSNFRPAYASDTDPFNPYSQNRGYLEALRNQYMFSPMGTYASDPSEDERANNWSLNTMHSDAFVNGVTKVGIPLAAWYGANKFFGMKVAARSPTAGLWDRGAAYAGAIYRGQGMGAAAAAWTNTAARQSLGAATGSVLGRGAGRFMGGIIGGAGRLVGLGGALGGASTLLGGAGAVAGGLIGSIAMPLAVGAGVAKAANYYAAEPYIGIRRGEDAMLANTANTFVGGQAGPNMGSFGISARHANRLSRAFMDSNIQDMGFQPGDYSAMADYGMQAGIFNDIGNLNVDDMKKRVAGMADSVKMIMAVANTNSVKEAIQYMARLKAAGVSNPGAVTRVMSEMGMASGISGTSAEQIMNTVGNQGQMIAQRLGM…
Arash_gp5	CDS	5818	6027	+	hypothetical protein	ATGAACAACATCCTAATCGTCAACATGAACGCTACTGAGATCTTCCGTCAGCAAGTTGCGAGTGCCATGGAGGGCATTCGTTACCAGAACTCTGGTGGCACTAAGACTTATATCCCGCTGCAGATGGGCGGAATTTTCACACAACGTGAGATGCTAGAAGGCGGAAACGTTGTACGTATCACGAGAATCGCAGAGGACAACAATGGCTAA	MNNILIVNMNATEIFRQQVASAMEGIRYQNSGGTKTYIPLQMGGIFTQREMLEGGNVVRITRIAEDNNG
Arash_gp6	CDS	6020	7432	+	structural protein	ATGGCTAATTACGCTAACAAGTACGGCGTTGCCCGTATTAACCAGGAGGGTGAACGTCTGTTCACCGTCCGTCCTCGCTATTACGCTTCTTCCGAGGACAACCCGTCGCGTGGTGAAGCGGCGACGCTCCGTCTCGTCATGAGTGAAGATCCGACGGCGGATACCATCAACTCTCTGACGGCGGGGATGCCTTACTTCGAAGCGGTGGCGTTCAAGCGTATGATGAACCAGGACGAGTCGAATGGGGGTTACAAGGACTTCATCATGACCGACCTGGCGTACGACATCCAGGAAAAGTACCAGGTGTTCCACACCTTCGGTGGGCATGAGTGTGTGTACTTCTATGGCCAGGCCCCGCTAGCGATCCGCATCTCTGGCGTCCTGACGGATGACTTGGAT…	MANYANKYGVARINQEGERLFTVRPRYYASSEDNPSRGEAATLRLVMSEDPTADTINSLTAGMPYFEAVAFKRMMNQDESNGGYKDFIMTDLAYDIQEKYQVFHTFGGHECVYFYGQAPLAIRISGVLTDDLDNDQFARFAQLYTKHLRGTKAAQNYSLVELALPNATFFGSITSFSVQQNSNRDTDVGFSMGFLVKETIFRSTDAYFENDSGEVTDYQDENFLGTRPTPTITASDIYTKYNDMMAEIDARGRTTNAPEMLGQYNPNANFNIFGVYTQAINSIPTMKDLLGIGPEDIAAILTEWNNVLNDFLSIPNAIVNKVNSYVNEATSYLTVVERGLDQMMDSVTGTVGAIQAIPGKIENAVGQFVNFPQTIASRVGRFLDNGFMTPDGADGSVIK…
Arash_gp7	CDS	7425	8105	+	structural protein	ATGAGTAAGTTAGGTGTACGTTCGTACGCCCAGTCAATGACCCTCGAAAACTTCTTCAAGCAGAAGGCGATGCCTGACCTTCTGCCTTCCGTGAAGGCCTTCACTACGAAGATCCTTCAGCCAACGGTGAAGGTTGTCGAAGAGGATTGCCACACGATGCTCGGACGAAATGTGTCAGCAGACGACTATTCTATGGTCGGCCTGCTGGCCCTCGATACCGACGAGATCATCGATGAGGCATACGTGATCGATAAGTACAAGCACAATATCTTCACGATCCGTGTTCGTGATACCTGTGCATGCACCTCCAAGGGCGGTGTGTGCCGTAAGTGCCTGCACGGTACGTATATCCGTCTGGGCATTACCGAGCCGCTCCCAGAGGTCGGTGCTGTAGTGAAG…	MSKLGVRSYAQSMTLENFFKQKAMPDLLPSVKAFTTKILQPTVKVVEEDCHTMLGRNVSADDYSMVGLLALDTDEIIDEAYVIDKYKHNIFTIRVRDTCACTSKGGVCRKCLHGTYIRLGITEPLPEVGAVVKMPVESSAYLNHLAGTYSGAIMGALPLPSPPLPLRPGLFEELVSHEEMDMMVRAMGSLKIPADEVDYLNNIQSRFERALMILAYYGAYGNAFRK
Arash_gp8	CDS	8089	11586	+	cell wall hydrolase, structural protein	ATGCGTTTAGAAAATAATCTCGGCGGGGACAACCTCTACGGGAACTTCCGGCTGTACATCGAGGGGATCGAGGTCCCCTTCTCTTCAGCGAGCATCACGAATACATACCGCGGACTGCCGACGGCTCAGATCGTCTTGGCACCGTGGCGGGGGTTCTCGGAGATCTCTAAGGGGTACTTCCCGAAGGTTCACCTCTTCTACCGTGACTTCAACCAAGGCTTAGCGCCTTATGACATGAAGAAGATGGTCGGCGGTGTAGCCACTATGAATACGTTAGAGGCTCAATCGGCGATGGCAGAGGCCGCTGAGACCTTCAACAAGCTCGAACGTCACGCCTACAAGCTGATCTTCGGCGGTGTCGTCACATCCGTTACCGACTCGAAGTCATTAGCCGGCGAG…	MRLENNLGGDNLYGNFRLYIEGIEVPFSSASITNTYRGLPTAQIVLAPWRGFSEISKGYFPKVHLFYRDFNQGLAPYDMKKMVGGVATMNTLEAQSAMAEAAETFNKLERHAYKLIFGGVVTSVTDSKSLAGEGGSASLVLSCVHPYYLLNEILFKYIGTNPQETTARDSAFGIMVDGGNVGSLYTIEQALAGVRAPGDGQVTLEDGGKDTSVLSDTMADNYWRLQGIPGVIVALWNSFKRSAYSTDSQKNKTIMTKMYIPLLESGLKYFSKMTGHPVIEGAIQKDSKTPPTQAPATTQTAATGSSPKAVPGLTTMSSRGKKELIEFSEGRHYKLYDDATGKTIAHALDATGTPTIGVGHAVDKTDTQFDGKTLSDAQVDNLLADDISNSERAVAKLGL…
Arash_gp9	CDS	11600	11890	+	hypothetical protein	ATGAGTGATTACAATGCAGTTTTGACCTACCCTGAAGGACTCCCGGCCCAGTTGCCGGAGTCTCAGGTCGTCCAACCAGATGCGAATCTGATTGACACACAGAAGATGAATATTGTACGCCGTTTCCACAATATGATTCCGACGAACCTGATCTCCGACGGTCGTCTATCAACGACATCTAACCCGAAGGATTGTTTTGTTTATCGTCGAAACTCCCGGCAGATGCAGGAACTTATGGTGGACTACGCGTACAACGTCGTACGAGCCTTCAACCTAACACAAGAGGTGTAA	MSDYNAVLTYPEGLPAQLPESQVVQPDANLIDTQKMNIVRRFHNMIPTNLISDGRLSTTSNPKDCFVYRRNSRQMQELMVDYAYNVVRAFNLTQEV
Arash_gp10	CDS	11892	12596	+	RNA polymerase sigma factor RpoS	ATGAATGAAGAATTAGGAGATCGCGACTTAGAGCTGTATAACCGTTGGAAGAATAACGGGGATAAAGAGTCGCTGAAGAATCTGATTAACAACCTGAAGCCGATCATCCAGTCAGAGACGAACAAGCTCGCCGGCTCGCTGCCGCAATCGGCTCTGAAGGGCGAAGTGGTATCCTGGGCGATTCGTGCCATTAAGGATTTCGATCCGTCCAAGGGCACCAAGCTCTCGACGCACGTCTATAACTGGACGCGTAAGGCTAAACGTCTGAACTACACGTACCAGAACATCGCGAACATGGGGGAAGACAAACAGCTGCAGTACGGGAAGTATAATCACGCACTGACGACGCTCGAAGATGAGCTGGGACGTGATCCGACGGACAAAGAGCTGGCTAGCCGC…	MNEELGDRDLELYNRWKNNGDKESLKNLINNLKPIIQSETNKLAGSLPQSALKGEVVSWAIRAIKDFDPSKGTKLSTHVYNWTRKAKRLNYTYQNIANMGEDKQLQYGKYNHALTTLEDELGRDPTDKELASRLGWTVKEVEKYKALIFQDHYESGNLYAAEHSRFNEDPLKLNYIKSQLDPDELKILEGRAAKLPANEIAASLGKNINQYNYESSKLTAKVKALQEKYGTWGN
Arash_gp11	CDS	12584	12973	+	structural protein	ATGGGGCAACTAACTGATATTCCAGCAATTGTCAGAGAGAATTTCGCTAAGTTAACCAACTACTACAAGGGTCAAGCCGGGTTCTTTGGGGACCCGGAAACCCCTGGGCAAGATTCCAATGACGCTATCAAGGACGTGGACCTCAGTGGTCTGCGTCGTGCGATTCAGAGCCGCGTTAAGGGCTCTGCGTCCACAGCAAACGCCGCTCTTTTAGCTTCCTATCGTGATCTCGACTCAATGCAGGCCGAGTTGGCCATCCGGAACATGTCCCGTGCGGACTATTACCGCGAAGCTGCATCCGAGGCTGGGATCCGAAGTGCTAATTGGCAAAACAACATGCAAAACGCGATGTTTAACCTAACCGGAGTACGAACTCCAGGGAGTGAGTAA	MGQLTDIPAIVRENFAKLTNYYKGQAGFFGDPETPGQDSNDAIKDVDLSGLRRAIQSRVKGSASTANAALLASYRDLDSMQAELAIRNMSRADYYREAASEAGIRSANWQNNMQNAMFNLTGVRTPGSE
Arash_gp12	CDS	12973	13479	+	structural protein	ATGGCCCGCGTTGGCAATACGCAAAACCTTAAGAACCAGGACCGTTACGATCTCCTTCTCCTAGGATTCCCTGACGGCTTCCCTAACTCCAAGCTGCAGTTCACCGTGGGTGAGAACCCGCGTAAGATCTCCGGGCTGCAGAAGGTCGTCCAGGTTCTGGTCAAGTGTCTGATGACCGGGCAGGGTTCCGACCCGATCTACCCTAAGCAGGGAACGAAGTTCACGGAATACGCGTGGTACTCGAACATTACGCAGGACTCGGTATCTGCCCGTGCGGCGATTACCGCGGCGATTAAGCAAGCCGGTGACCAGGCGAAGGCCATTCTGAACTCCTATCTGTACTCAGCGGAGTCTCAGCTAGAGTCCGTTGAGGTCATCGATGCCGTTCAGGGCCGTGAG…	MARVGNTQNLKNQDRYDLLLLGFPDGFPNSKLQFTVGENPRKISGLQKVVQVLVKCLMTGQGSDPIYPKQGTKFTEYAWYSNITQDSVSARAAITAAIKQAGDQAKAILNSYLYSAESQLESVEVIDAVQGRESTIVKIRVLTKAGVGAPIALPFNSNGLILNEVTNG
Arash_gp13	CDS	13472	15058	+	structural protein	ATGGCTGATATCTTTTCCGTAATGAGCGAGCTGGAGTTATCCTCAGATGACATCCAGCAAGCAGAAACCTTCGCCCAGCAATACTTAGAGGCGAAGTTCCCGACGGTCGACTTCCGTCAGGGTACCGGTGTGCGTGACCTCGTGATCCGTCCGAATGCTGTCATGATTGCGATGCTTAAGAAATACATCGAGATCTACTTCGAGAGCGGTACGCTGGCGTCAGTGACTAACGACACACCTCAGGAAGTGGTTGACGGGATTCTGTCTAACTTCTTCATCACACGTAGCACCGGTTCGTTTGCTACCGTTCGTGCACGTCTGTACTTCCTGTTCCAGAACGGGACACCTAGCAATGTCTCTCTGCCGACGTCGGCGTTCTTCTCGACGGATAACACCCGT…	MADIFSVMSELELSSDDIQQAETFAQQYLEAKFPTVDFRQGTGVRDLVIRPNAVMIAMLKKYIEIYFESGTLASVTNDTPQEVVDGILSNFFITRSTGSFATVRARLYFLFQNGTPSNVSLPTSAFFSTDNTRLFYPSNPVFAQPLKDGDTPISGNVYLAYDSSEELWYFDTDLSSQSADEDFNDLTEGDLLYFTLFNPYFVKGKILYMSEPAVRQETNLEMVDRSYNSISTRNLINDPSITSRITDVFNFVKYQKVVGMGDPDMWRDYVQVEGIFDNPATEIADKYRIHVGGCVDIYADTPFRTTVVQLTTDSKGVVELTGPIFDIYRSEISGGVKDDDIPLDKEAAISYPNTTVYTNHKPLVPQKDLGLSAKQIVRIDFGLLYPNKTASFVVRKFTG…
Arash_gp14	CDS	15055	17226	+	structural protein	ATGAGTAATTTCATCTCAGGAGCAGGACTAAAGGGTCTCGGCGAACGTGCCGAAGTCACCGGACAGATGTCGTACTACTACGGCCTGTCCGATTTCTGGCTTCAGATCTTTGGCGATAAGGACCTCGTGGATTCGCTCCTCGAGGTTTCCACGCAGACACTGGGGGACGCCTACGGGCAGTTCCTTCAGCGTGCGGGGAATATCTCGCTTGACACTATCCAGGAGTCGTACAACTCTCAGCTGAAGCTGTACCTGTTCTCGCCTGCCGACGCCGTCGACGGGCTAACCGGGACCATCTTCAAACTGCCAGAGAAGACGACACGCATGGACTTCATGATGAACCGTCCGTTCCTCCCTTCTATCTCCCTGTCGCACGGCGTGCACTTCGAGATCAATGAA…	MSNFISGAGLKGLGERAEVTGQMSYYYGLSDFWLQIFGDKDLVDSLLEVSTQTLGDAYGQFLQRAGNISLDTIQESYNSQLKLYLFSPADAVDGLTGTIFKLPEKTTRMDFMMNRPFLPSISLSHGVHFEINEEGTEVSFYKPLAELGFPQRVTSEGKTQFAIWGSNVCVDENIIYSQFGRAVGMSPDRTIGNYKNFIQGLYFLYSHGPVINYLQAGVNLAIGVPTVRANEKVMSVLQNPINGHWEILTATNFYDIPYGFQPDIAEGDELTEGMQLVNWIDVRDYQKNGEWWYNTFIPGELTGGVQYPPVKKNTDMAYIMRNYLKYNTFMVLFQQSGIDLKGYYAVSDVIWRARPSHTFPVFVWKGALGDEIINVTDEDLEMGQLVQVEDNIYDTRIID…
Arash_gp15	CDS	17226	17720	+	structural protein	ATGAAACTGCAAGATAAAAAAGACGTACTGGACGGGTTCCTGATCGTCGACCGAGTGTGGAATGACGGGCGCCGCGAGCGCCTCGTCGAGGACCACAACCTGATCGTACGTGCCGCGAAGCGTGAGCACCTGAGCTTCCTCTACGACGCCAACGCGAAGCCGAACCTGATCGACTCCTTCAAGATCGGGAACGGTGGTACGTACGATACGCTGGGCCGCAAGCCGAAGCGTCCGGATCCGAACATGAACGATCTGTACTCACCGATTACGACCTACAACCGTAACCTGAGTATCATTCCGTCGGCCATCACCGACCCGCAGGACTACATCACGGTCGACTTCGTGCTCGGTCCGGATGAAGCGAACGGGGAGAACATCTCCGAAGTAGGGCTCTTTAAG…	MKLQDKKDVLDGFLIVDRVWNDGRRERLVEDHNLIVRAAKREHLSFLYDANAKPNLIDSFKIGNGGTYDTLGRKPKRPDPNMNDLYSPITTYNRNLSIIPSAITDPQDYITVDFVLGPDEANGENISEVGLFKQSGDMFNIKTFRSVPKVDSFSLQFWWRILYA
Arash_gp16	CDS	17713	18075	+	structural protein	ATGCCTAATACACTCGTCATCTCGACACGCTTTCGTGCAGGGAAGTACGAGGTGCACGGTGAAGTGAAGGCGGGGAGTGATCTCCCTGCCGAGATCTTCATCTATGAAAAGGACGACAAGGGAGGACTGGCGGACTACGTCGGGATCGCTCTTCCGAAGGATATGGCCAAGTTGAAAGTGTACAACCCGGACAAGAAGTCGAACTTCGGGTCACGCTACACGCTCTACCACGAGGGTCTGGTCAAGGTGAACTCGCCTCAGGAACAGATCAACGCGGCCAATCACATGAAGGAGACCTTCAAGATGTTAGTCGATCAGTACTCTGCGGATTCTGCAGACGAGGTCGAGGAATATGAACTTTGA	MPNTLVISTRFRAGKYEVHGEVKAGSDLPAEIFIYEKDDKGGLADYVGIALPKDMAKLKVYNPDKKSNFGSRYTLYHEGLVKVNSPQEQINAANHMKETFKMLVDQYSADSADEVEEYEL
Arash_gp17	CDS	18065	18568	+	structural protein	ATGAACTTTGATTGGAAGGCCTTTGTAATCCGCATCGCTCCGACGCTGGGCTCTGTACTGCAGGGCCCTCTGTCAGGAGTCGCGGTAGCGTTCTTAGCCGGGAAGCTACTGGATGGACCTGTGGATGACCAGGACGCAGCACTGAGCGAAGTGATCGGGGCGCAAACCCCTGAGATGCTAGCGAAGTTGATTGCACTGGATGGAGAGTTCAAGGCATCTCTAAACGCCCTGAACATCGATGAGTCTATCCTGCGTGACGTGGCGAATGCCCGTGAACGTGAGATGACACTGAGAGACCGTACCCCCGCAGTCTTAGCAGCGGCGGTGACCATCGGCCTTTTCAGCATCATCTACCTGTTGATCTTCGTCGCCATCCCGGCAGACAGCATCAACATCGTC…	MNFDWKAFVIRIAPTLGSVLQGPLSGVAVAFLAGKLLDGPVDDQDAALSEVIGAQTPEMLAKLIALDGEFKASLNALNIDESILRDVANAREREMTLRDRTPAVLAAAVTIGLFSIIYLLIFVAIPADSINIVNIMLGSLSTAWMTVIGYYFGSVKTPTVVSAKVKK
Arash_gp18	CDS	19106	18558	-	hypothetical protein	ATGACAAAATCCTCCCGAGGCTCTATGCTTAATATTACTAACCGGACGCCCCTCGCGGGCGTCAAACTGTTCGAAAGCTCCACGTATCCCGCCGATAGCATTGATCTGTATTGGCGTGATGACGCACCGATTATGTTCGAGATTTCCGATAATCCGGATCGCGGCCAAATGTACCAGAATTTTTTAGCTCACATTCAATCCAGTATCAAACCCCTGAACGTCCAGTACCTCGAGCATCAAGATCAGTTTATCATCGCCGCCGAATACCAGTATGTGAACACCACCTTCTGGGCCACCGTAGACCGCGATATCGTCACCCTCCATCGTACCAAACCGATTCTCCATGAAGAATTCGAAGAAAAACCTGAAGAGCTCAGCAAACTGCTATTCGAAGTGTTC…	MTKSSRGSMLNITNRTPLAGVKLFESSTYPADSIDLYWRDDAPIMFEISDNPDRGQMYQNFLAHIQSSIKPLNVQYLEHQDQFIIAAEYQYVNTTFWATVDRDIVTLHRTKPILHEEFEEKPEELSKLLFEVFSLNVEEALLAASFSPVDLVWLLGIHGNRIGFYEDEIWAAAARRLPWITS
Arash_gp19	CDS	19668	19075	-	deoxynucleoside monophosphate kinase	ATGCCAAAACTTATCGTAGGAATTAATGGTCTTGCCCAGCATGGCAAGGATACTACCGCAGCCTTCCTTCAGAACTACCTGAAGATCTGCGGCTTCTCGTGTGACATCATCGCATTCGCCAAGCCGATCAAGGAGATGTGTAAGTACGTCTTCGACATGACGGAAGAGGATGTGAATACGTCTGCGGGTAAGAAACGCGTGATTCCTACAGGATACGGCTTAACCTCTCGCCAGATTCAGCAAAAACTCGGTACCGAAGCGTTCCGTGACGTTTTTAGCTACGACATCTGGACCGACTTTTTCGCCCGAAGTGCAGCGAAATCCGAGGCTGACGTCATCGCGATCCCGGACATGCGTTTCGACAATGAGATCGACTTCGTGAAAGCTCTGCCGACTACA…	MPKLIVGINGLAQHGKDTTAAFLQNYLKICGFSCDIIAFAKPIKEMCKYVFDMTEEDVNTSAGKKRVIPTGYGLTSRQIQQKLGTEAFRDVFSYDIWTDFFARSAAKSEADVIAIPDMRFDNEIDFVKALPTTHCWSQATLKVFNPNVTAQAPAHLSEKPQPDDKFDAIILNSGTLGDLQCAVEQWADDKILPRLYA
Arash_gp20	CDS	20104	19742	-	hypothetical protein	ATGAAAGCGATGAGTAAATCAACTGTTACCCTTGAACTGAAGGTAGTCGAGGGGACTCGTATACGCGGGTGGGGTGAGGATGCCACTTGGGAGTTCCTCCTGCGTCACGAGAAACTCGGCGGAGAACTGAAGTTCCGCTGTATGCGTAAAGATCTCGAGGAAGTCCTGAGGGATATGGGTGCGAGCCTCGAGAAGTTTGATGACGTGACGGATGTCACACTGGTCGATGTAGGCGACGAACTCGCCCGTTCATCAACCGGTATGCCGCTCTCTGAACGCGATCAGAAAGAACTGCAGGGATTACTGTCTCCGGACAAACCTGCAGCTCAACCAAAGTCGGGATTCAAGATCCGAATTGGTTGA	MKAMSKSTVTLELKVVEGTRIRGWGEDATWEFLLRHEKLGGELKFRCMRKDLEEVLRDMGASLEKFDDVTDVTLVDVGDELARSSTGMPLSERDQKELQGLLSPDKPAAQPKSGFKIRIG
Arash_gp21	CDS	20642	20088	-	structural protein	ATGTTTAATAAAGAAGTGATTAACAACCGGTTCCAAAACGGTTGTCTTGCAGCAATTGGCACAGCTCCAATCGTTGGTTTAGCGTCATACAAAGTTCTCGAGGACCTCAAACTCGATCGTGACTTAGCGAAAATCGCCAAGTTCACACTTCTTGTATCTCTCGTTTCGGGCCTCGTCTGGGCTCTCTTCCCTGCAGCTCGCCGTAAGCCAACCGACATCGATGAAGAAGCGGTTCGTGAAGCATTCTCTCCGAAGATGCTCATCACGATCAGTGAACACATCAAGGATGCCGAAGATGCTTACATCGTGAAACTGCATAAGAGCCAGAAAGAGGGTGAAAAGAAAAGTGATGGCTCAGTGTATCTGACACCTCGTCGTGAAGGTTCTTTCCCGGGTTAT…	MFNKEVINNRFQNGCLAAIGTAPIVGLASYKVLEDLKLDRDLAKIAKFTLLVSLVSGLVWALFPAARRKPTDIDEEAVREAFSPKMLITISEHIKDAEDAYIVKLHKSQKEGEKKSDGSVYLTPRREGSFPGYRKDDPLDRDPVREYGNPLRTGGLQQSFRSSTMNEDKRVDIMKVMLADESDE
Arash_gp22	CDS	21849	20707	-	ribonucleotide reductase of class Ia (aerobic), beta subunit	ATGTTCTTCGGCCATGGCCTGAACGTCGCTCGTTATGACCTGCTGAAGTACCCGCATGTAGATGAGCAGTTCACTCAGAAAGAACTGGGCTTCTTCTGGCGTCCGGAAGAGGTCGATCTGTCTAAGGACCGCATCGACTTCCAAGGGCTGCCGGCCCATGAGAAGCACATCTTCACGTCCAACCTGAAGTACCAGACACTGCTCGACTCCATCCAGGGTCGTGGCCTGTCTCAGGCATACGGTAAGATCATCACCCTGCCAGAGATGGAAGCGTGGTTTAAGGCGTGGGAATTCTTCGAGGGTATCCACTCCCGTTCCTACACCCACATCATTCGCAACCTGTATCCGGACCCTGGCGTGATCTTCGATGACATCGTATTCAACGAGAACATCGCTGCC…	MFFGHGLNVARYDLLKYPHVDEQFTQKELGFFWRPEEVDLSKDRIDFQGLPAHEKHIFTSNLKYQTLLDSIQGRGLSQAYGKIITLPEMEAWFKAWEFFEGIHSRSYTHIIRNLYPDPGVIFDDIVFNENIAARTLDLTDNYDRFIRTVDMWSLFGEGEFTVTRPMTNVEQLLVPPDADFKRVISHSMNVSMPQMMADAYYLLADINVLEAIRFYVSFACSFAFNERKLMEGNAKVIKFILRDEALHKTSTTWMLNTLASGAEGQEWKKIALEQKKRIPELFVTAAEQELQWAAYLFKDGAMPGINLEGMTRYIQYIVDQNLDLLEIPGVYGVKKNPYPWMNTYTNSDNVQVAPQEVEVSSYITAGLDVGGLDSLGDLSL
Arash_gp23	CDS	22424	21897	-	pyrophosphatase	ATGAACCTTAACGCATACCGTGACTTAATCCTGGGCTGGGCCCGCGACCGTAACCTGATCGAAGGTTCCACCACTGAGAAGCAGCTGGATAAGCTCTTCGAAGAAAACGGGGAGTACGCCGGCTCTTCTGCCCGTTCAGGCGTGGCAGATAAGCGTGAAGAAATGCTCCTGAAGATGCAGGACGGCCTGGGTGATGTCTTCGTGGTTACGTGCATCATGGCCGCTCAAATGGGTGTGGAGTTGGACTTCGACCAGATGGAAGAGTACCAGGGTGAAGGCCGTAACGGCGTCTTCTACTTAGCACTCGGCTGCTTGGCTGGCCTGGTTGAATCTCAGTATCAGGAAGTTCAGGACGATTCCATCCTGGATACCCCGGATCACTTCTACTTCGCGGTAGCT…	MNLNAYRDLILGWARDRNLIEGSTTEKQLDKLFEENGEYAGSSARSGVADKREEMLLKMQDGLGDVFVVTCIMAAQMGVELDFDQMEEYQGEGRNGVFYLALGCLAGLVESQYQEVQDDSILDTPDHFYFAVAAAQAVAKRNGFDFLACIEMAWNEIKDRKGRMVDGVFVKEADL
Arash_gp24	CDS	23047	22421	-	structural protein	ATGCCACTGAATAAGATTCACGACATCTTAGATGATGCCGTCTCAAAGCCTTATGTCGACAAGGCCCACCTGACACGTATCGGCCTGATGCTCAACACCGTTGATAAATCCAAGCCGATCCCGATGACCGAGGATGACCGCGTTAAGATGCTGGCTCTCCCGACCATCGATGACGTCCTGTCCATGCAGAATGCCCGTGACATCGGTCCGTTCGTCCTGCAGTTCGACGGCAAGCGTGACGAGAATGGCCGCTTCGTGATCGCCATCTTAGTCGTCCCGATGACTGAAGTCGCTCAGATCCACTGCTACCCGTACTCCAATCTGAACAAAGAGAATAAGATGTGGCCGTACGATAAGCACTTCGTGATCTCGAACGTCGGCGACATGAAGAACTTAGTG…	MPLNKIHDILDDAVSKPYVDKAHLTRIGLMLNTVDKSKPIPMTEDDRVKMLALPTIDDVLSMQNARDIGPFVLQFDGKRDENGRFVIAILVVPMTEVAQIHCYPYSNLNKENKMWPYDKHFVISNVGDMKNLVITPRDTHPLAAGEPLDETGMDHMSALAATVIKFLTAVQQGSITLAKEDKDYSKLNRKRAASKKSPIKPDYLLEWK
Arash_gp25	CDS	23324	23034	-	hypothetical protein	ATGCGTAAGTTTGAATTTAGTGAGCAAGAAGACCTGATTCATATCAGGCATGCGGCAAGGATTTACTTCCGCATTAAGAATACGACGAAAGAGCCTCGCTACAAATCCGTCTCCGATGAAAAGATCGAAGTGATCGTCGATCCCGAGACGATTCTGGTAGTCGTCGCCTACGGAGATGATGTAGAATGCTACTTCCGCAACGCACAGACTGGGAAGCGTAGCGTCCACTTCAATAACCCGGCCCTTGCCGTGGTGAGCTATAAACGAGGAATTACCTATGCCACTGAATAA	MRKFEFSEQEDLIHIRHAARIYFRIKNTTKEPRYKSVSDEKIEVIVDPETILVVVAYGDDVECYFRNAQTGKRSVHFNNPALAVVSYKRGITYATE
Arash_gp26	CDS	23599	23327	-	structural protein	ATGGGCTTACCTGTAACTATTTACCATCGTCCTAACGGACGGCAAGAAGACATCATCTGCAATAACATCAACGAAGACGACGCCAAGTGGTTCCAGGATCACAACGTCAAAGTCTCGATGGAAGAGTCCGGCTCCGGCGGTCATATCCTCTATGCCGATTATGGTTCGGTGGATGAAGACGGCGAACCGGATGAAGTCATCGTGGTGACTCATCGTTCGTGTGAAGAGGCAATGGCGGAACTTCGTCGATTGACCGAAAAAGCTATGGCCTAA	MGLPVTIYHRPNGRQEDIICNNINEDDAKWFQDHNVKVSMEESGSGGHILYADYGSVDEDGEPDEVIVVTHRSCEEAMAELRRLTEKAMA
Arash_gp27	CDS	25932	23638	-	ribonucleotide reductase of class Ia (aerobic), alpha subunit	ATGCAAGTAACTAAACGTGACGGCCGCCTCGAACCCTTCCAGTGGGAGAAAATTGGTAAGGTCCTATCATGGGCCGGAGAAGGCCTTGACGTATCAACCTCTCAGGTTGAACTGAATCTCAAACTGCACATGGTCGACGGCGTGAGAACCGACGAACTGCATGGAGCCGTAGTGAAGACCATCGCTGATCTGATCTCCGAAGAAGAGCCTGAGTACGCCATTATGGCGGCACGTGCTGCGATGTTTGGTATTCGTAAAGAAGTGTATGGTCAGTTCGAACCGATGCACTTCCCGCTGTATGTGAAGTCGATGGTCTCCCGTGGCCTGTACGATGCAGCGATCTTGAAAGATTACGATGAGTCTGAGCTCGAAGTGATGGGTAAAGTCATCAACCACGGC…	MQVTKRDGRLEPFQWEKIGKVLSWAGEGLDVSTSQVELNLKLHMVDGVRTDELHGAVVKTIADLISEEEPEYAIMAARAAMFGIRKEVYGQFEPMHFPLYVKSMVSRGLYDAAILKDYDESELEVMGKVINHGLDMTYTYAGVQQLQGKYLVQNRVTGELYETPQMANMMIAACLFSRYDKNIRMGYVLSFYDALATFKISLPTPIMSGMRTPTRQFSSCVLISAGDSLKSINAASSAIVEYVSQRAGIGLDISRIRAIGSEIRNGEANHTGVIPFIKLFKAAVKSCSQGGVRGGAATLYYPIWHYEVADLLVLKNNRGTENNRERHLDYGVQINGFMYNRLLTHGKISCFSPHDVPGLLDAFYADQKEFARLYEIYEADESIRRNTYSAQELFLTLAS…
Arash_gp28	CDS	26512	25919	-	phosphohydrolase	ATGCATGCTCAGATCGAAACTTACAACGGTGAGTTTTTTAATTTAGATCCCGACGACTTCAGTGGGATCAACATCCACAACTTAGCCCATGCCCTCTCTGGCGTGAACCGCTTCAACTCTCACACGAACCGTATGTATTCAGTCGGTGAGCACTCGATTCATGTGGCGTCACAGTTGCCACCTGAGTTACAATTGGTGGGCCTCCTGCACGACGGCTCTGAAGCTTTTATCCAGGATATCCCGTCGCCGTTCAAACAGTTCCTTCCAGATTACGCTGCAATGGAAGATCTGATCCAGAACAAAGTGTACAAGGCATTCGGCCTGAACCCTGAGTGGGTTCGTGGCATCTACCCTGCAGTAAAACGCATCGATTCGATGATGTGCCAGATCGAAGCTACC…	MHAQIETYNGEFFNLDPDDFSGINIHNLAHALSGVNRFNSHTNRMYSVGEHSIHVASQLPPELQLVGLLHDGSEAFIQDIPSPFKQFLPDYAAMEDLIQNKVYKAFGLNPEWVRGIYPAVKRIDSMMCQIEATHLLHSGGAGWAEDHGHPGICCLTPEQAEGLFMWAYVRITKKQYFTGPLSPEYIKTIVGDTNASN
Arash_gp29	CDS	27332	26871	-	structural protein	ATGGAAGACATCTACAAGATCCTCAAACCGATTCTGACCTCCGAGACGGTTACCTCTGCACTGCGTCAAGCCGGCTTAGTCCGCCAGGCCCATCTGGCAGCTGGACTGCGTAAAGAGCCCCCTCAGGCACGCTTTGCCCTCTCTGTGATCAAGGCACAACACGACTTCATGTCCGCCCTGTGCCAGGCCTTCACGGAAGCGGAAGTGAGTAACGAAGTGTGTGATGCCATCGGCTACCACTCGTTCTTCTTCATGGGTCCGAACCCACGGGTCGTCGAGATGCTCTACTTAGCGACGGCTGGCGAAGAGGAATACTCCCTCGAGCGGCTGGCAGAGATCCTCAAGGCTCAGACGGATATCGACGCCATCATCCGCGGCGAAGAGGATCCGATCGATACA…	MEDIYKILKPILTSETVTSALRQAGLVRQAHLAAGLRKEPPQARFALSVIKAQHDFMSALCQAFTEAEVSNEVCDAIGYHSFFFMGPNPRVVEMLYLATAGEEEYSLERLAEILKAQTDIDAIIRGEEDPIDTLRWLNHTGNNFAGYLVKLAV
Arash_gp30	CDS	27835	27332	-	hypothetical protein	ATGATCTCTCGTGAAGAAATCTTTGAGGCTTTACTCTTAGATGACGACATTACTGAGGCTCTCTTAGAGCTCTCTGCAGCGTATCGGAAGGATAACCTCCGCTCTGCGTTCGCTCCGTACTACCGTCTGTGTGCAGTAGTCAGTGAGCAGGTTGATAAGCTGGATCTACCAGGCAAGAACTCTCCTCCGGAATCCGTCGGTCTCGGCAAGATGGTACCGTTCGTTTCGATCGCCCTCCCGGGATTCGGACAGGGGTTCGTTGAGCACTGGGCAGATGCGTACCTGGCTGAACAGGGTGAAGAGCCAATCTTCTATAATGAAGCCGCTCAAGAAGCCTTAGAGCAGGGCGAGGCCGGTGAGGCGAACTACCTGCACGGTCTGTTGGCGAGTGCCGCGATA…	MISREEIFEALLLDDDITEALLELSAAYRKDNLRSAFAPYYRLCAVVSEQVDKLDLPGKNSPPESVGLGKMVPFVSIALPGFGQGFVEHWADAYLAEQGEEPIFYNEAAQEALEQGEAGEANYLHGLLASAAIADAMMQMMGAQLLMAAAVNLEPVANGDSGSAGAR
Arash_gp31	CDS	28444	27926	-	endonuclease	ATGGATCCGGACTCTCTCTTTATCGGGATTGATCCCGGCTGGAAAAACTTAGGTTGGGGTATCGTCGACATTAACGGCAAGTCCGTGGCATCAGGTACCCTGAACCCGAGCGAATTCGGCATCGGCGAAACACCCTTGGCGCTACTCGAGGAGATCGAGGAGTATCAGAACTACATCAAGGGTGCTAGCATGGAACGTTACGTCACTTACCAGGGCAAGCATAACCCTGACTCAGAGCACATTCTGATGGTGACGGGTTCTCTGCAGTACATGATCCGGTCGGACCTTCAGTGCCCACTGGCGATGTACAAGGCGATCGACTGGAAGACCCCGCTCGCGAAGCACATCTTCTTGACGACCGGCCAGGAGAACCCGTCGGATCGTCTCGACAAGGTGTTC…	MDPDSLFIGIDPGWKNLGWGIVDINGKSVASGTLNPSEFGIGETPLALLEEIEEYQNYIKGASMERYVTYQGKHNPDSEHILMVTGSLQYMIRSDLQCPLAMYKAIDWKTPLAKHIFLTTGQENPSDRLDKVFSMFAAEVLTGKKFKVDHEADGSCLAWLASASWKRSNKSR
Arash_gp32	CDS	28649	28413	-	hypothetical protein	ATGTCAGCTATCATGCTATCCTTGGTTAGTATCGCAACGATGGTCTCCTCGTTCGGTATTCTGCTGTACTTGGTCTGCCATAAGAAGTACAAGGGGTTCGATGCGTTCGCGATCGCTATCGTTCTCGTCCTGTTCCTCTCTACGGCCGCAAGCTCGACTATGCTCGGTGCATACGGGTTTAACACTATTCGAAACGGAGGACACAATGGATCCGGACTCTCTCTTTATCGGGATTGA	MSAIMLSLVSIATMVSSFGILLYLVCHKKYKGFDAFAIAIVLVLFLSTAASSTMLGAYGFNTIRNGGHNGSGLSLYRD
Arash_gp33	CDS	28971	28783	-	hypothetical protein	ATGAGCATGCCGATGATTACCATCCTCGCGTTGTGTGGCGTCATGTTCGTTCTTCGTAATGTGCTGCCGGATGATAGCTGGAGGTCTCGACTCTTGTTCCTGGCGAAGGCACTCAGTCTGTATTTTCTGATCGGGGTCCTTCTTATCGTTCTGTACCTCGAGGTTGTCTTACGATGGTTGGTGTTTTAA	MSMPMITILALCGVMFVLRNVLPDDSWRSRLLFLAKALSLYFLIGVLLIVLYLEVVLRWLVF
Arash_gp34	CDS	29489	28968	-	hypothetical protein	ATGATCGGCGATAGAGGGATCCTTCGCTGGAAGGCGGCGAGGATCGTCCAACACGCGTGGTCCCGCCTGTATTGCAATCTTTACGGGCATTTCTACCGGCCGTGCTTCATGCAAAGAGGGTCGATGTCTCAGTATGAGTGCGAGTGTTGCGGAGAGTTGACACCGTGGATGAATAAACAGGAACACCACGCGTTCTTGCTGAAATTATGCCCTACTTGGGGTGACCGAGGGAGTGATTCACAGGGGTATAAAAAGATGGGTAAACTTCATAAACCACCTCTTGAGAGAACCATTGGTGAACCGGACGGCGGCTGGGTTGAAGGGACTTACATGGTAAGGATCGCTTTGCGGAAATCCAAGGATATTCACAATGCCATTCTACATGCACCGTATCTGGAT…	MIGDRGILRWKAARIVQHAWSRLYCNLYGHFYRPCFMQRGSMSQYECECCGELTPWMNKQEHHAFLLKLCPTWGDRGSDSQGYKKMGKLHKPPLERTIGEPDGGWVEGTYMVRIALRKSKDIHNAILHAPYLDELDRPTGANIWVPHLERNFRLKDLHYLEVVSRNDALSEFL
Arash_gp35	CDS	29893	29486	-	hypothetical protein	ATGACGTACTTACTGCTGGCGTCCTTGACTGCCTTTATCTCGTGGCCGTATTACCACCGTATGCGTTCCTTCCAGCTCAGCGGCGTAGGTAGCTATACACTAGCCCTTATTCCGAGTCTCATCATCTCCCTCGGGGTCGTTAAGGTGCTCTTCGATCTGAACAATGGGACATTTGTCGACTTCGCTAACCTACCAGATCTGCTGACCAAGGTGACCTTCGGTGTCGTTTTCTGCGTTCTGGCTGGCGTCTTCTCCTGGCTGATGTTCACGGCAGAATGGATGAACGATAGTAGCGGATGGGATGCGGATGGTGCCTTTATCTTTGCGATTATCCTGTTCGTGGTCTGCCTAGTCCAGGCATACTTCGTCACAGATTTCATCATCAAAACCATAATGGCG…	MTYLLLASLTAFISWPYYHRMRSFQLSGVGSYTLALIPSLIISLGVVKVLFDLNNGTFVDFANLPDLLTKVTFGVVFCVLAGVFSWLMFTAEWMNDSSGWDADGAFIFAIILFVVCLVQAYFVTDFIIKTIMAFS
Arash_gp36	CDS	30054	29890	-	hypothetical protein	ATGACTGAATCCGATAAGATCACCCTCACCGTAGAAGATCCCGTTTACGGTATGCCGGCCTTGACGACGTTACTGTACAAGGTCTGCGATCATGACGAGAAGAAGTTCGAAGAGGCCTGCCGCCTGATCGATCTGTTTATTAAAGCTGCTCTGGAGAAGAAATGA	MTESDKITLTVEDPVYGMPALTTLLYKVCDHDEKKFEEACRLIDLFIKAALEKK
Arash_gp37	CDS	30359	30051	-	hypothetical protein	ATGATCATTACCTCATGGTCGGACTTCAACCCAGAGATAGATGAGATGCCCAGGCGTCTGAAGTGGAAGGAGCAGCGGGCGTGGATTTACAAGAACTTACTCCGGAGAAAGAAGCAGCGGTTTTCGTGCTTCGAGGTCGGGGAGAACATGGTTGCATGTAAGCGGATATCCATCATGATTCGTCAGGGTATCATCGAGGTCACCGGCGGGGATTTCCCGTGGTCCGAGTACCGTCTGCACGCTAAACGCACCAAGCCACGTCCAGAGCGTCCGATCTATACACAACATGATTTCCTGGAGGAAGCATGA	MIITSWSDFNPEIDEMPRRLKWKEQRAWIYKNLLRRKKQRFSCFEVGENMVACKRISIMIRQGIIEVTGGDFPWSEYRLHAKRTKPRPERPIYTQHDFLEEA
Arash_gp38	CDS	30622	30356	-	hypothetical protein	ATGGATCTGCATAAAGCTGCTATAGAATACACTATTGACCAATACTTCACCTCCACAGCGGAGACTCTTGGGCCTTTGGTCGTCTATGAAAGACTTAAATCTGCCGTAGAAAAAGGTCAAGATTGGGAAGAGAATCAAGACCTCATGGCATGGGAACCCTTCTACGACTGGGACTTCAAGGATTTGCTTGAAGAAATTGAAGCTGACATCAAAGTTTTGGAAGAGTTGTTAAATCAGGCAAGAGATTCCGCAGGAGTTCCAGAATGA	MDLHKAAIEYTIDQYFTSTAETLGPLVVYERLKSAVEKGQDWEENQDLMAWEPFYDWDFKDLLEEIEADIKVLEELLNQARDSAGVPE
Arash_gp39	CDS	30659	31168	+	endolysin	ATGTTCAAACTCAGTGCGGCCGGTAAGGCCGAGATGGAACAATTCGAAGGTCGTCGTAACAAACTCTACGATGACGCTACGGGTAAAACGATCGCTCGTGCAGCGGACGCTAAAGGCTTTCCGACTATCGGTGTCGGGCACCTAGTAAAGAAAGGAGATACGTCCTACGACGGGAAAACACTAAGTGACGCCGAGATCGATGCACTCTTCGCGGCAGACGTGAAGTGGGCTGAGGATATCATCAACGGATTAGGCTTACCGCTTAAGCAGAATCAGTTTGATGCCCTCGTATCTTTTGTGTACAATGTAGGTCCTGGTAAGAAAGGAGTTAAAGATGGACTTATTACTTTACGCAACGGTGATCCTTCTAGTGTTCTGCGAAATATGCGGGCGGGTAAC…	MFKLSAAGKAEMEQFEGRRNKLYDDATGKTIARAADAKGFPTIGVGHLVKKGDTSYDGKTLSDAEIDALFAADVKWAEDIINGLGLPLKQNQFDALVSFVYNVGPGKKGVKDGLITLRNGDPSSVLRNMRAGNIQAAGDSMLSWTRSAGKVMSGLVKRRQAERALLLGA
Arash_gp40	CDS	31990	31151	-	pyrophosphohydrolase	ATGAGCACTGAACAACTCAACCCTGCTGAATTCACGGCAGGTCAAACCTACGCTCGTGAGAACCTGCTCGATAAGGTCTTCAAATTAGATGTTGACGTCGCCGTCAGCCTAATCGACCAAATCGAGGCACAATACTATGGTACTCCTTCTTATGAAGCTGGTGTTCGTAGTTACTGCCATAAACTGTATGACCAGTTAGGGGTAACGACTATGAACAAACGTGTTGAAACTGAAGAGGCATTCGGCATCGCCGGTATGCACAAAAAGCTGCAGCGTGCGTGGGACTTCGCTAAAGAGGTTCACACCGGGCAGGTACGTAAAGGGACGGGTGGTGATTACTTCGATGATCACCTCGTTCCGGTCGCCCGTGCAGTATCTGACTTCGTGACTCTGCACAAT…	MSTEQLNPAEFTAGQTYARENLLDKVFKLDVDVAVSLIDQIEAQYYGTPSYEAGVRSYCHKLYDQLGVTTMNKRVETEEAFGIAGMHKKLQRAWDFAKEVHTGQVRKGTGGDYFDDHLVPVARAVSDFVTLHNPSMDQVITIRQVNMVCAALLHDCKEDQGVTDATLTYEFGSDVAALVEGMTHETVGNRREREAATRIKLINSDWRVRLLKCFDIQHNAKDLAMIDPGFGTVWYKEKLELITAEGGKFLEGIPTIVQESLKTTIGLGLQLSYALSAKK
Arash_gp41	CDS	32157	31987	-	hypothetical protein	ATGACTCAATGTGTCTTCTGCAACCGGTCTGCAGTATTGGAAAAGACCGAAAAGTACGAAGTTGGTGGGCGTGTGTTTGAGCATACGTTCTCTTACTGTGAGAGCTGCAAGGAAGACTTTGTGACTCCACAACAACAGCAACTCAACGAAGAACGTCGGAGCAAACCATGA	MTQCVFCNRSAVLEKTEKYEVGGRVFEHTFSYCESCKEDFVTPQQQQLNEERRSKP
Arash_gp42	CDS	32632	32213	-	structural protein	ATGATTCAGAACAAGATAGCTAATGCCCTGAAGTTTGCCCGTGCTCACGGGCATACACAGCACGCAAAGATCTTAGCCATTGTGGAAGGTGAAATGCGTGACTTAGCCAAACGTAAGCTGACCGCCGAGAGAGATCCAGTCCTTCACGATGGTGAGGCGAACGAGATTCTGAAGCGTCACCTGCGTCATGCAGGAATTACCCTGCAGATGAATCCGAATGACCCTACTGCCGAGCTCGTCATCGACATCCTCTCAGATTTCCACGTGGATGAAGTGATGAGCGACGCAGAGATCCGGGATCGTATCAAGGCCTCCGGTCTCCGGGAGCCGCGTAAGATTCTGAAACACCTGAACTCCTTCGGTGGAGCCGTAGACATGTCCCGTGCGAGAACCATCGTG…	MIQNKIANALKFARAHGHTQHAKILAIVEGEMRDLAKRKLTAERDPVLHDGEANEILKRHLRHAGITLQMNPNDPTAELVIDILSDFHVDEVMSDAEIRDRIKASGLREPRKILKHLNSFGGAVDMSRARTIVRTVYGD
Arash_gp43	CDS	32909	32610	-	hypothetical protein	ATGTTTAATCAAGATCCTCACGCCAAGTTCCAGGAAGACCTCGCGGAATTCAACTTTGGCGCTGCACTCCGTACATTCGTGTCCGATAACATCACTCTGTGCTTACTCATCCTGGCAGTATGTGGCATCTCCGCTGTAGCTAACGGTGCCAAGGGTGTTCTCACACATCGTCGTGTGGGAACCATTCTGCTGGTCATCATGGTGTGCCGTGCGTTCCACGCCGGCGCCACCGCCAATCGTCGCATCATCCTGAAGGACGTCACTCCGGAGAAAGAAAATGATTCAGAACAAGATAGCTAA	MFNQDPHAKFQEDLAEFNFGAALRTFVSDNITLCLLILAVCGISAVANGAKGVLTHRRVGTILLVIMVCRAFHAGATANRRIILKDVTPEKENDSEQDS
Arash_gp44	CDS	33218	32961	-	hypothetical protein	ATGAAGAAAGCCAGAACCCCGACTCCACGAAAGGCCTTCACCTGGCCTGAGAATCCAAAGAAGTCCCAAGGTATCCGGGCCCGCCGGACGACCGACAATATCATCGAACTGTGGCTCGGCGAACCCGGTGAAGCGGAGAGTGAATGCTTCATGCAAGTCCACGAACTCTTCCTCCCGGGCATCCTTCATACGCTCGAGAACATCTACAAGGCGCCTGTCGTCGAATCCAAGGTGGTTTACGGCCGCAGACCTTCCTAA	MKKARTPTPRKAFTWPENPKKSQGIRARRTTDNIIELWLGEPGEAESECFMQVHELFLPGILHTLENIYKAPVVESKVVYGRRPS
Arash_gp45	CDS	33421	33215	-	hypothetical protein	ATGAACAAACTCCGTATTTGGTGGCTCAAACGTCGCCTCCGTCGTCTCTACCGTCGCTTCCATGAGGACTACTCATTCTGGCAGTGTGGCAATGATCTCCTCAACCAGGTCACCGGTGGTCGCTTCGAACGGGATAAAGCCCGTATCCTGAAGCTCAAAGACCGTCTGCGTGAAATCGACCCCAACTTCCCTAAGGCTGCAGCATGA	MNKLRIWWLKRRLRRLYRRFHEDYSFWQCGNDLLNQVTGGRFERDKARILKLKDRLREIDPNFPKAAA
Arash_gp46	CDS	33965	33522	-	structural protein	ATGGAACTTTTAGTTAGCCTTTCTACCCGCAAGGGTATCTTTGTCTCGCCGCTCTGGGCACGTCCAAATGCAGAGATCGGTTATCAACACTACGAACTCTTAGTGCGTATGCCTGAAACGGTACAGGACCTCAGAGAGTCGTGTGATAACTGCGGCATGCAGTTACCGATAGCGAAATTCTTGGATTCGATCCGCTTGAAGAACTCCGGCGTCGGCCCGGAGATGTTTGATCGCCTCATGAGTGATTTCTGCAGAACTATCTTGGATGCGAACACTCGAGGGATCATCTGGCAAACCGAAGATGAATGCATTGAGTTAACCGCAGTGTTCACCAATAACTCAATTTTCAAATATGGCAAGTACGGGGACATTAAATGCTACGATCTCCCAGGCTTGATT…	MELLVSLSTRKGIFVSPLWARPNAEIGYQHYELLVRMPETVQDLRESCDNCGMQLPIAKFLDSIRLKNSGVGPEMFDRLMSDFCRTILDANTRGIIWQTEDECIELTAVFTNNSIFKYGKYGDIKCYDLPGLINFTKDLTLSEAWSD
Arash_gp47	CDS	34937	34005	-	structural protein	ATGTCTGTTATCGTTAAACCTCGTCTCATCAATTTCTTCGGGGAGCCAATCGCGGTGGTTGAGACTGAGATGGAAGTCAACGGCCAATTAGAACCTGTTCTGGGCGTCGTGGCTCGTCGTCTGGTTGAGCAACTAGGTTTGAACTGGAGCACTCAGTTAGACAAGTTGAAGGATGACGAAGATAACCGTTATGGTGCATTCGAAGGAAAAGCAGAAGGTCCTGATGGTAAGATGTATACCTCAACGATCATCCCTCTGACGTCCGTCAACGCCTTCCTCTTCAGCATCAACCGTAAGAACCTGAGCGATAGTGACTTAGTCACCACGACTCTGGCCGACGGGTCTTCTTTCAAAGAAAGCAAAAAGCAAAAGCTCATTCGTTATCAAGACGAATGTGCA…	MSVIVKPRLINFFGEPIAVVETEMEVNGQLEPVLGVVARRLVEQLGLNWSTQLDKLKDDEDNRYGAFEGKAEGPDGKMYTSTIIPLTSVNAFLFSINRKNLSDSDLVTTTLADGSSFKESKKQKLIRYQDECAMVLHDYWIHGAAMNFRAEPHELESQKTYDILQTSRKRFNNMFNNLVAMVIDNKGLRGQEFEDAVKEFSVDLEREVRDAIMLCMDARELDFDKGLIRKLGEAGLRPITGMEAMHVSILENCVCDLISKFRQKEIGDGQDYSVILTELPQYFSDYLGNVGNQVLTMRSTFNRGKGLFVQ
Arash_gp48	CDS	35445	35095	-	hypothetical protein	ATGAAGACAAATATCTTTGGGGATCTTGTTGAGATTGTACAGTATGCGGATGGTACTGTGGTGTTCAAACTCAGAGATATCGTACGTGCACTAGGGCTTGAGTGGAATGGTCAGTATAAAAAGACTCGATCCGACCCTTTCAAGCGTTACAACGTGTTTGAAGAGCGTTTCCCAACTGAAGATAGTAAGACAGCCATGTCAGTCGCTATAAGTTCAGAATACGTTCAAAACTTCCTGGATGACATCAGCGTCAACCGCTGTCCCACGGATGTTGCAAAACTTGTTCTAAAGGTTAGGGAAGAGCTTCGTGGTAAAAACTTGGCAGAAGAGGCCTTACGCCACATTCTCTAA	MKTNIFGDLVEIVQYADGTVVFKLRDIVRALGLEWNGQYKKTRSDPFKRYNVFEERFPTEDSKTAMSVAISSEYVQNFLDDISVNRCPTDVAKLVLKVREELRGKNLAEEALRHIL
Arash_gp49	CDS	36065	35442	-	structural protein	ATGCAAGTCACTACCAATGTTGTACGCCTTCCGTCCATCGTCGTTGATGCTTACTTAGACATCCTGAAGCAGAGCATTACCCCAATCCTCTCTGAGGAGAACCTTCCATCTAAGTCTCAGGCGAAGATGATTGAAGTCGCACAGTTCGCTGCCCAGAAGTCTGTGTGCATGAAGTTCATGAAGGAGATCGAAGCCGCCGGTCTGTTTGAAGGCGTCATCTCGATCGACTACCCGGGCTTCAAGTGGACCCGCGGCTCTAAGTTCTGCTACGCCGTAGACTGTATCCCCGCGTGCCTCGTGAAGACGATGGCTATCGAGATGGTAGAAGGTCGTGACGTCTCCGAGTATCTGGACTTCTTAGAAGCATGGGATGCTCTGGGTGTCGATTCGTCGGCCTCT…	MQVTTNVVRLPSIVVDAYLDILKQSITPILSEENLPSKSQAKMIEVAQFAAQKSVCMKFMKEIEAAGLFEGVISIDYPGFKWTRGSKFCYAVDCIPACLVKTMAIEMVEGRDVSEYLDFLEAWDALGVDSSASELLNDVEGPAARRLEDHILGLTRANATLMVGETPSVIMRLLSNVKSGLDNQVETPLDMLDQDMELLMHNVVIYL
Arash_gp50	CDS	37190	36096	-	structural protein	ATGTCCGGGTTCGGGCTGACGGCGTCCACGAAGAAAGACCTCCAGTCTCGCGTGGGGTGGTCTGTAACGCCGGGCTGCTTTTTAGGGCAGAAGGAGATTCAGGAAGACGGCTACCAGGTTCGCAACTACCCGGAAACCCAGTTTGCCGTGAAGCTCATGAAGTTCCGCAAGGTCAACCGTACCATGAACTATCAGCTGGACTGGTCGGTTCTGGACGATCCTAACACCGATTGGTCTGCGACGTCATCGATCTGGATTAACTTAGCGAAGATCTACTGGCTGGGTTACTTCCTCTTCGGTCGCAATGTGATCCCTGACTTCGTGATGGAGAAGCTGGTTTCTAGTTGGACCCCTGAGGTTAGCAACAACCAGACCCAGCGTCAGATACTGAAGAGTCAC…	MSGFGLTASTKKDLQSRVGWSVTPGCFLGQKEIQEDGYQVRNYPETQFAVKLMKFRKVNRTMNYQLDWSVLDDPNTDWSATSSIWINLAKIYWLGYFLFGRNVIPDFVMEKLVSSWTPEVSNNQTQRQILKSHFVMQFLKNIGIDFRRLAVPHVFDDRRDDLTRTQIFFSLAIAMNWSENAAGFFAAGAMIPELVPVGRSFDYFSDHVREYSDSRPGRFNGNYMPLTQQYYYTFGMGRPPIPTTPGRMPTYGRDILPLLFCDNSRTPEQERSANYSQVRGERINTEYLSHNLQTWMIGAILWEYHLFLTGRELFPLTLLSQARVEKAWELEYILGSIVHLTPTNQKNCTVGQIIRFNLERQLQV
Arash_gp51	CDS	37838	37314	-	structural protein	ATGTTCATGATGACTAACGTTGGATTAAACACCATAATCCGCACCCAGGAAGTAACCGTAATTATCGCCCGCCGCCCAAAACGCAAGGGCATGTTCGGCTATCACGTGATGGCTGACGTGATTGCCATAGATCAGCTCCTACGGGAGGAGATGGAAACCGATGACCTGACGGCGTTCAAGCGTCTGTTCTCCGGCTTCTGCCCGAAACGCGAAGCATATCAGTATGCTGCCAAACTCAGCGATGAGCCTAAAGAACTCGTCGCCCTACTCGAGGCTATGAGCTTGTTGAAAGAAAAACCACAGGTTGAAGACAACGTTGTCGCCGAGTACGCTCTGCGTGATGGTTACACCATTCGCTTAGAGAACTTGGACGACGGGCTGTATATCACTGAATATCAA…	MFMMTNVGLNTIIRTQEVTVIIARRPKRKGMFGYHVMADVIAIDQLLREEMETDDLTAFKRLFSGFCPKREAYQYAAKLSDEPKELVALLEAMSLLKEKPQVEDNVVAEYALRDGYTIRLENLDDGLYITEYQGKELDAKTKVLSLREGRSRIKRCVENIENLERVSFQIIKSA
Arash_gp52	CDS	38595	37876	-	structural protein	ATGAAAATTCTGAGCAAAGTTCATGACTATTACGACTCCGCAGCGGCGTATGGCGTCTCCGATCAGTACTGGAAACGCCAGAACGATATCACTTATCGCAAAGACCACGATTTAGAGGATATCCTTCGCCGGGCATCCTGCTGGGGTGGTACGCCGACGATCATTATGTTCTGCGGAAAGGCGTACGCGGTGATTTCTCTTCAAGGGCCTGGCTGGCCCCCGGAGATCTTCCTGGTTACCAAACCGGAAGACTTCGACGCGTACAGGCGGATCTACGAGGCAGGCCTTAACCCTCCATATCCCGGCAAGTGGCCTCAGTTGGACCCTCAGCCATCTCGTTGGCGCTCTCGGGATTCTTATGCGGACCAGGGTTTTCAAACCTTCATGGATGACGTAGCT…	MKILSKVHDYYDSAAAYGVSDQYWKRQNDITYRKDHDLEDILRRASCWGGTPTIIMFCGKAYAVISLQGPGWPPEIFLVTKPEDFDAYRRIYEAGLNPPYPGKWPQLDPQPSRWRSRDSYADQGFQTFMDDVAKLDCEKYHREYNAPILHISSVSMDRQSCYQDNAGRHRRKVTVQTNPWLKAIGFQKVKDAFTAYQELDSYIFGVLGVDANPIVQTSDKDRLVAHGFDNRVSFRNMKR
Arash_gp53	CDS	39034	38570	-	hypothetical protein	GTGCTTACACCTGCCTGTGTGTGCAGTGCGGTAAGCAATTTCAAAGCCATAACAAACGGGAGATTCTCTGTGGCTGCTAAACTGACGACTCAAGCAGTACGTGACATCCTGGCGGCCTGCCAGGGTACGGAAAGCGATCTGAAGGTCGAAGGCATCGTCGGATACTTTTACTTCAACCGTGAGAAGCTGGAGGAACACCGCCAGCAGATCATCGATCTTCTCTACGAACTGCCAACCCCGTTCCAGATGTCCCACGGCGGCGGGTGGTCATTCCTGCAGGCCTGTCACGACCGCCACGGCAACCACTGGGCAGAGCACCCAACGATGGACGCCCTGTTCTGCTTAGGCATCGGCCTTGACGTCGCCGGGTACGTTCTCCCACGGGATATGTGGACCGTA…	MLTPACVCSAVSNFKAITNGRFSVAAKLTTQAVRDILAACQGTESDLKVEGIVGYFYFNREKLEEHRQQIIDLLYELPTPFQMSHGGGWSFLQACHDRHGNHWAEHPTMDALFCLGIGLDVAGYVLPRDMWTVFPGGMPYIFIKDCHENSEQSS
Arash_gp54	CDS	39531	39106	-	hypothetical protein	ATGACTCGGGTGAGGCCGGGAGGCCTCGCTCTACTGCTCACGACGACCTGGGACCTGCCCCTGAACGTCGGTAAGGGCGTCATCACGCAGTTCATCTTAGCGCCGGGCGAAGTGGCTCGTGGTCTAGATGGACGGTGGATGGTCAACAACCGGAGCATCCCGCTCTGGTTCATTACGGGTGACATCTGGCAGTCGAATACCTCCGGAGAAGTCTGGTATGGATTCGCTCTGGTCGATGAAGCCTCCCTACTCCCCATCGATGGAGAAACTTTCGATGAAGACTTTGGAATTTACAATAGCGGGCGGATGGTGGTGGTGCGAAAGATGCCGCAAGAACCACGTCGAATGCTCCCCATGCCCAAGGGACCTAAATCACGTTCCAGCCGACCCCGCCGAGGT…	MTRVRPGGLALLLTTTWDLPLNVGKGVITQFILAPGEVARGLDGRWMVNNRSIPLWFITGDIWQSNTSGEVWYGFALVDEASLLPIDGETFDEDFGIYNSGRMVVVRKMPQEPRRMLPMPKGPKSRSSRPRRGKGPFGRGG
Arash_gp55	CDS	39824	39528	-	hypothetical protein	ATGAGTGAGTTAATTCCCGGCGGCCTTGCGTTGGTCTTGAAAGCACATCGTCCTCTCAATGTCGGTAAATGTGTTGTTACAGAGTGCATTTTACAACCGGAAGAGTTCGTAACGACGCCAGATGGTATGTCTATGCACAACTGGGCAAAACAGCCTATGTGGTATGTCACGGGTGATATTACGACGGAGTTCTTCTCTGGTCGTATCGGCGTGGGTTACGGCCTTCTGCCAGCTAAATACCTCCTTCCCATCAACCCTGAAAAGGTAGACGAGAAGGAGGTTGAGGAAGTCGCATGA	MSELIPGGLALVLKAHRPLNVGKCVVTECILQPEEFVTTPDGMSMHNWAKQPMWYVTGDITTEFFSGRIGVGYGLLPAKYLLPINPEKVDEKEVEEVA
Arash_gp56	CDS	40032	39817	-	hypothetical protein	ATGGTTAAGTATCGTCTTAAAGAGTCACCGACTACCGGTGGCGCCCCAGGAACCCCTGCCGGGACAATCGTGCACGAATGGCGGGGCCATGACTACGGTGCAGCTTCCTTTGACTCTATGTTCTTAGGTGAGCAGTACAAGAGCGTCTCTCTGAAACCAGGAGAGAATCCATACTTCACCGTACCGGTGAGGCTCTTGGAGGTAATTGATGAGTGA	MVKYRLKESPTTGGAPGTPAGTIVHEWRGHDYGAASFDSMFLGEQYKSVSLKPGENPYFTVPVRLLEVIDE
Arash_gp57	CDS	40622	40155	-	structural protein	ATGACATCAAATCCGGTAAATACACCACTTACGATAAGGTCCCTTATGAAGCTGAACGTCACCGTTGAAATCGTCGGGTTGGATACCCTTCGCCCGTCCGATATCCGCAACCTTCCGAAAGACCTGCAGCAAACCCTGCAGAAGATGCCACAGGTCGAGCATGCTTCGAAGTCAATCCTGACGATCGACGGCTTCCCGCCGAAACTCATTGATAACAAAGCGATCTCTCGCTACTTCCCGATGACCGTGGAGAGAACCTTCGGGGAAGCTGTTGCTCTTCTTCGCGATTGTGATAATCTGGTAATGAAGAGAGGGCCAAATCACGTGCAGTGGACCGGTCATGAATTTCTCGATCGTGGTAAGACCTGGTCCCCGACCCCGCACGATATCCTCTCACAG…	MTSNPVNTPLTIRSLMKLNVTVEIVGLDTLRPSDIRNLPKDLQQTLQKMPQVEHASKSILTIDGFPPKLIDNKAISRYFPMTVERTFGEAVALLRDCDNLVMKRGPNHVQWTGHEFLDRGKTWSPTPHDILSQQKEWYVYSKDQPNQESSEFPNV
Arash_gp58	CDS	41085	40555	-	phosphoesterase	ATGAATCGTGTTTGGCTAATCTCTGATGCCCATCTCGAGCATCCCGCAATCCCGAAGTTCCGCGATCTTATTACGAGCGTCGATGATAACACCGAGCAGATTGTCCACCATTGGCGGGCTCTGGTCCATAAGGACGATACGGTCATTTGCGTCGGTGATATGGCGTGGAACCAACGTGGCCTGATCATTCTGCAGGGACTTCCCGGCACGAAGATCCTGGTGCCCGGTAATCACGACAACCAAACCGACGTCACTGTTCAGGAACTCGCTCGGACCTACAAGAAGTACACAAACGGTCTGCTGAACTACCCGGGAGGCTTCTGGATTCAGCATGCCCCTATGCATCCAGAAGAGTTGTACGGTAAGGTGAATATTCACGGTCACATGCATCGGGATGCC…	MNRVWLISDAHLEHPAIPKFRDLITSVDDNTEQIVHHWRALVHKDDTVICVGDMAWNQRGLIILQGLPGTKILVPGNHDNQTDVTVQELARTYKKYTNGLLNYPGGFWIQHAPMHPEELYGKVNIHGHMHRDAIQDPRYVNVNVDFTGMKPVLLDDIKSGKYTTYDKVPYEAERHR
Arash_gp59	CDS	41258	41082	-	hypothetical protein	ATGATCAAGAACTTCAAGCACATGTGGAAGCACCACCGTGGGTTCTGCCTGTTGACAGGATCCTATCTCGTCCCCGCTATGGTGACCTACATCTTCACGTTCGACCGGACGTTAGCCATCGATGTAGGCTCCATCGGGATTCTCGCTTCGTTTTACTTTATCTGGAAATACGCATGA	MIKNFKHMWKHHRGFCLLTGSYLVPAMVTYIFTFDRTLAIDVGSIGILASFYFIWKYA
Arash_gp60	CDS	41662	41321	-	hypothetical protein	ATGTCTACGTGGTCATCAAGGGTGCGTCGAACCATATCTTCGCTCCCAAGACCACACCGACGGTTTGGCACTATTCACGAGAAGACTTTAAGGCGACAGACTATGAGCGTTACCACACTGGACTTTGCCGGAGCAATCGAGCTCCTGAAACAGGGGAAGGCGGTGACACGTCTGATCTGGCCGCACAGCCGGATCCTGGTCAAGGATAACGAGCTAGTCATTCAGCACGACGTAACGATGCCAGGGGTCACACCCTGGCGTTTTACTTTTGCGGACATGACTTCCTGCGACTACGTCGAGGCGTTCTTTAACCATCGGGACACCACGGTACCTATTCAATAA	MSTWSSRVRRTISSLPRPHRRFGTIHEKTLRRQTMSVTTLDFAGAIELLKQGKAVTRLIWPHSRILVKDNELVIQHDVTMPGVTPWRFTFADMTSCDYVEAFFNHRDTTVPIQ
Arash_gp61	CDS	42085	41732	-	structural protein	ATGAACTCGAATCACGTTATGGCGTCGGACGTCGGGACTCGCTCTCTCGGTGCCGGCTACCAGCTCTATCACAACCCGCAACCCTTCCGGTCTGAGGATGGTGCAGTCTACTACCGTACAGACCTCCCGGATGGCTACGCGATCGATGGCCTGCCGGGCCTCTACCTGCTGGGCACCGTCGAGCAGCGTAAGTCGAACCTGAACATCATCACGCTCTCGCTCGTCGGTGACAACGGGGTGAAGTACTGCCACGACACGATCGACACGAACGACGCCCTCCGCACCGTCTCGAAGATGAAAGCTGCAGCGACCGTGAACTACGAATCGCTCGGCGTAATCTACGTGGGTGAATGA	MNSNHVMASDVGTRSLGAGYQLYHNPQPFRSEDGAVYYRTDLPDGYAIDGLPGLYLLGTVEQRKSNLNIITLSLVGDNGVKYCHDTIDTNDALRTVSKMKAAATVNYESLGVIYVGE
Arash_gp62	CDS	42573	42124	-	cell wall hydrolase	ATGAAATGTCTTCTGACTATTTCACTCCTGCTGGGTCTGTTCGTCGCTAAGCCCGTCTTAGCGTCAGCAGACAGCATCTGTCGGAAAGAGCCACTGGCATGCAACATTTATTTCGAAGCAAGAGGTGAACAGGAAAAGGGTCAATACGCAGTTGCGTTTGTCTCGATGAACAGGCTCAAGAGTGGTCAATACGGGAAGTCCATGCGATCTGTTGTTTTCGCAAAGGATCAGTTCTCATGGACTAACAGCCGAAGGTCGATCAAAGACCAAGAGGCGTTCGAGCGAGCACGGAAGGTCGCCGAAGCAGTAAAGACCTGGTCAAAAGACCCTGAAGTGTATCGGAAGAAAGACGTCACGCGTGGCGCCAAGTACTTCCACAAGAAGGGCCTACGACCGGGG…	MKCLLTISLLLGLFVAKPVLASADSICRKEPLACNIYFEARGEQEKGQYAVAFVSMNRLKSGQYGKSMRSVVFAKDQFSWTNSRRSIKDQEAFERARKVAEAVKTWSKDPEVYRKKDVTRGAKYFHKKGLRPGWNKKVVARIGKHVFYG
Arash_gp63	CDS	42967	42596	-	hypothetical protein	ATGCGGATATCTTGGAAAACACCTTGTATTCAGGATTTGATTCCTGATCTGAATTCACTCCTAAGCGACTTCAACTGTGAGGTGGCTGTGGATGGGTATGGCCGTGCTACGCTGCGGGATTTCGCCGGCAGCAATGTTTCTTGGGATGCCCTCGAAGCAAATGGCGTGGTATACTTGCTGAATCGGACGATACTCCATCCGCTGGGTTACTCTCTGTATCTCATCGATGGGGTTTCTCCGGGGTTCGACGTCGTGGAAGAGAACGAGTTCAGCTACTCGCTGGAAGATCGGCTCCGCTATGACCGAGCGCTCTCCTCGGTACTCGAGGAAAAGTACCCAATGTCGGGTATAAGTACAACGGAGGGAAATTAA	MRISWKTPCIQDLIPDLNSLLSDFNCEVAVDGYGRATLRDFAGSNVSWDALEANGVVYLLNRTILHPLGYSLYLIDGVSPGFDVVEENEFSYSLEDRLRYDRALSSVLEEKYPMSGISTTEGN
Arash_gp64	CDS	43368	43051	-	hypothetical protein	ATGTATAGTTATCAAGACTTTGCCAAAGCCGTCTTTGACGAACTGAAACCCGGCGAGACCTTCGAAGAGTGGGATGCTCACACGTTCTACTCCTCTGAGCCGCCAATGCCGGAAATGACCTTCTGTGAACGCTGGTTCATGAAGGGTAACGCCCCGGCGCCGTACATTCTCAACAACGAGAATTATATCCTGGTTCAGCTCTCATGCACCGATGGCCAGTGGGAAATCTTCACGGCTGACCAAGAGAGCAACTCTGCGGTTCAGTACCAAACCGAAGCCGAGGCCCGTGAGGCCTGGACCTTCCTGCTGGGCGAATAA	MYSYQDFAKAVFDELKPGETFEEWDAHTFYSSEPPMPEMTFCERWFMKGNAPAPYILNNENYILVQLSCTDGQWEIFTADQESNSAVQYQTEAEAREAWTFLLGE
Arash_gp65	CDS	43838	43368	-	structural protein	ATGGAACTCATCTTTAATAACGGCAATGTAGAACTCGCTGAGCATATCGCTTACAAAGACGAAAACCTGGGCAAGATCCGCTTGATCCGCGGTGGTGATACGGAAGGTATCTGGGTCGTATTCTCCGATGCTGACAAGAAGAAATACGATGACGATTCTCTTCAGGGTGAGACTGTGATCGCCGCTCTGTGCAATCAGTCTCTGGCAGGCGTACCATGGGGTGCGTACGTGAAGGTGACCCTTGATGGCGTGAACCGTCCGACGTGCGTGTGCGAAGACGTCTTCGGTGAAGACCCGACATTCTTCTATCCGGACTGGGCGTCTGAGAAAATCTGTGAGCACTTCCTGACCCAGCTTCAGGAGAACAAGTATAAACTAGACGACGATCTGCGTGCGTAC…	MELIFNNGNVELAEHIAYKDENLGKIRLIRGGDTEGIWVVFSDADKKKYDDDSLQGETVIAALCNQSLAGVPWGAYVKVTLDGVNRPTCVCEDVFGEDPTFFYPDWASEKICEHFLTQLQENKYKLDDDLRAYLVPHIVNAPESDTTTVLKQLLEQ
Arash_gp66	CDS	44043	43879	-	hypothetical protein	ATGTTGAATAACGGCAAGCTGCTGCTTGCAGCGTTGTTCGCTGTGCTCGCGATCTTCGTTGACTTCACGAGCAAACTACTCTCTGTAGCTTCTGATGGTATCCTGATCGGTGCTGCCGCCTTCCTGGTGTGGCAGGCTGTAAAGGGTCAAAAGAAGCCGCAGTAA	MLNNGKLLLAALFAVLAIFVDFTSKLLSVASDGILIGAAAFLVWQAVKGQKKPQ
Arash_gp67	CDS	44488	44033	-	structural protein	ATGGGTATTTTCAACTTTCTGAAGAACAAAGGCACCGAAGCAGCAGCGGCAGCAGGCCAGAAGGCGATTCGTCTGGAAAACGGCGACCTGGTAGAGGCAGTTGTTTTTGGCTCCGTTATGATGGCTCACGCTGATGGTGACCTGGAAGATTCTGAACTGGAAAACCTGCAGAAACAGCTGGAAGGCAACGACATCTTCGAAGGCTTCCCTCAGGCTGAACTGGGCAAGATGATCGACAAGGCTTGCGGTTACTTTAAAATGGGCGCCATCATGGGCAACAAGAAGTGTTCTGACGAGCTGAAAGACGTGAAGAACAATCCTAAGCACGCTGATGAAGTCATGACCGCCGTCCTGACTATCGCCTTTGCCGATGGCGATTTTGAAGAATCAGAGCGTAAG…	MGIFNFLKNKGTEAAAAAGQKAIRLENGDLVEAVVFGSVMMAHADGDLEDSELENLQKQLEGNDIFEGFPQAELGKMIDKACGYFKMGAIMGNKKCSDELKDVKNNPKHADEVMTAVLTIAFADGDFEESERKCAEKIAGILNVRLKDYVE
Arash_gp68	CDS	44815	44564	-	hypothetical protein	ATGTCCGACGGGTTAAGAAGCACCGTCTACGCAACACTCCAAGTGAAATCATCGCAGGGTCTGATCTGGAAGGGAGAATACCGCGGTTCAGAAACACAAGCACGACAGTGGATCGCGGACCACTTGAAGGTGATACCGATTCCTGAGCCGCTGGCCCGCGTCCGAGCCTCCGCCGCACTGCACAATTACCGTGATTACCATACCGAACGCGTGCACCGCACGACCGTTGAGTTTGGGATTGTTCTTCAATAA	MSDGLRSTVYATLQVKSSQGLIWKGEYRGSETQARQWIADHLKVIPIPEPLARVRASAALHNYRDYHTERVHRTTVEFGIVLQ
Arash_gp69	CDS	45492	44932	-	hypothetical protein	ATGATTACGGACATTATTGAAGACTTCACGTCAGTGTGGAGCGTATTCAATCACGTCGATCGTGCGAAGGCCCTGAAGCAGATCAATGGTGGTGGATGTGGCGTCGCGGCCTATGCGATTGCTGAAGTTCTTCGGGCTAAAGGGTTTACCGTTGAGCATTATTCTAACTGCTGGCACGTGTGGAACCGTATTGACGGGATTGATTATGATACGCTTCGCCCTGAAGGTTATGAAGCTCCTGTGAGTGAACTCTGGGGTGCACCGATGGACGGCCGGATTCCTAACGTTGATGTCTACATGCGGAATAATGTTCTGGATGCCCTGCTCGTTCGGGCATTCCTGAAGCGTCACAATGTCCCAGTACCGGCTCTCATCGACGAGTTAATTACCTGCAAGCCG…	MITDIIEDFTSVWSVFNHVDRAKALKQINGGGCGVAAYAIAEVLRAKGFTVEHYSNCWHVWNRIDGIDYDTLRPEGYEAPVSELWGAPMDGRIPNVDVYMRNNVLDALLVRAFLKRHNVPVPALIDELITCKPPLVRRTLKGWKMVKSQRVINNLHHRYIKTRRIGPNPIPFTPLRPEIKKIETRD
Arash_gp70	CDS	45872	45534	-	structural protein	ATGAATCATATCTGCGTGCTAACGCTAAACGGTGGAGCGGAAGTCAATTACCAATTGGACGACTTGACGAAAGCCCGCCTAGTCTTGGAGTTTCGCGGCACTGACCTGAGTGAGATTGCTTCGGCAGCAATGTTGAAGATCGGCTCCATCAAACCTCTTCCGGCGTCAGCTAAGAAGAAGCAGATGGTCGTCGTGGCAACTCAGGTCCTGAACCAAACGCTCGACCACCTGAAGAACCGTCCGGAAGCCACCCTTCTCCTCACCGGAGACATCGGTGCTGAATGGCGTGTCTACAACGTGCCAGAGTTCAATCTCTACGATCAGACCATCAAGGTCTAA	MNHICVLTLNGGAEVNYQLDDLTKARLVLEFRGTDLSEIASAAMLKIGSIKPLPASAKKKQMVVVATQVLNQTLDHLKNRPEATLLLTGDIGAEWRVYNVPEFNLYDQTIKV
Arash_gp71	CDS	46163	45900	-	structural protein	ATGATTTACGTACTGACTATTCGTAACAAAGACAGCGTCGTTACCTATAAAGGTATGCCTGTGAACAAGCTCGTCTTCGAGTTCGTGGCCCCGGATCGTGATGTGGCGGGTACAGCCATTCGCAATGTTCTGAATGAATGCCATGCGGAAGACGCCTATAAGCACCGTGAACTCTACGACGCCATCGAAGAGACTCACTACGCAGAGTCCTACAATGGTAACCACTGCGGTCTGCAGATAGACTGGAAGGAAGTGATGGGGTAA	MIYVLTIRNKDSVVTYKGMPVNKLVFEFVAPDRDVAGTAIRNVLNECHAEDAYKHRELYDAIEETHYAESYNGNHCGLQIDWKEVMG
Arash_gp72	CDS	46603	46160	-	hypothetical protein	ATGCAACGATTCTTTCTGACATCCCCTGGCGTTTCCGTTATCGACCTCAATGGTAAGAACATCGCCCAGGTTGCTATCTACGACGAATCTCTCTTCGTTGACTACCTTCTCTCAGCCAAACTGACCGGTCACAAGGTTCATGTCGAAAAGCTGAAGAAACTCATCTACACCTTCTTAGAGTACTGGCAGGAAGGCGAACGCCGAATCACCATCACCTATGGCAATGTCTCTCTGTCCACCATGCCGGCTCAGTTCATCGAGCTCGAACCCAATCTGATTCACCTCGGAGAGCGTCCAGAAGACCCTGAACGCGAAGTGCTAGCAACGATGGTCAAGCTCACTGCAGCCATCCGTCAAGGCTCTCCTCAAACGGCGGATCTCTATCAACAGCTTCAGGAT…	MQRFFLTSPGVSVIDLNGKNIAQVAIYDESLFVDYLLSAKLTGHKVHVEKLKKLIYTFLEYWQEGERRITITYGNVSLSTMPAQFIELEPNLIHLGERPEDPEREVLATMVKLTAAIRQGSPQTADLYQQLQDILKKHPTPPVKVFA
Arash_tRNA1	rna	46733	46661	-	tRNA-Lys-CTT	GCCTCGGTAACTCAGTTGGTAGAGTTCCCGACTCTTAATCGGAGAGCCGCTGGTTCGAGTCCAGCCCGAGGCA
Arash_tRNA2	rna	46811	46739	-	tRNA-Glu-TTC	GCACCATTCGTCTAGTGGTCTAGGACACCGCCCTTTCACGGCGGTAACACGAGTTCGAACCTCGTATGGTGTA
Arash_tRNA3	rna	46889	46817	-	tRNA-Ile-GAT	GGGGGAATAGCTCAGCTGGTAGAGCAGGCTCTTGATAAGGGTCAGGTCGCAGGTTCGAGCCCTGCTTCTCCCA
Arash_tRNA4	rna	46963	46891	-	tRNA-Val-TAC	AGATGATTAGCTCAGCTGGGAGAGCGGCTCCCTTACAAGGAGTAGGTCGACAGTTCGATCCTGTCATCATCTA
Arash_gp73	CDS	47215	47003	-	hypothetical protein	ATGTTTGATGCCATGCAGAAACGCATTAACGTTGGCGATACCGTCGTCATCGGAGCATCCGGCGGCGGGGCGGCTGAGTTGCTCTTCGCTCGCGTCAAATCCGTCGGACTGAAGCGTGTGGTATTAGAGCCGATCGATCATCCGAAGACGATTAAAGCCTGGCAGACCAGGGCTTCTCGTGCCCACTCGGATGTCTTAGTGGTTCAACTATAA	MFDAMQKRINVGDTVVIGASGGGAAELLFARVKSVGLKRVVLEPIDHPKTIKAWQTRASRAHSDVLVVQL
Arash_gp74	CDS	47413	47225	-	hypothetical protein	ATGAGTGAATTTACAGATCCATCCGGCCGTAAGATGATCCACGGCATCGACATCATGGGTCAGCCCATAGCGATAGGTGATCACGTCGCCTTCCCGGATGGGAGTGGCAGCCCTAACTCCCTGCGTATCGGAGAGGTCATCGTGGTCACAATGGGGGTGCGTACCGCCGTTACTTCGCCGATGTCGTGA	MSEFTDPSGRKMIHGIDIMGQPIAIGDHVAFPDGSGSPNSLRIGEVIVVTMGVRTAVTSPMS
Arash_gp75	CDS	47608	47423	-	hypothetical protein	ATGGATTTCTTTGATCAACCGCTATGTATTGGCGATATCGTGGCCTTCGTGACGAACAAAGGGTCTCTCAGGACGGGGCAGATCGTCTCGTTCTCCGGAGAAGAACCTTGTCGCATAGCCCATATCGTCACCGATAAGAACCGTAAGACGTCTGCAGCTTGCAGCACAATCATCAAGGCACCATAA	MDFFDQPLCIGDIVAFVTNKGSLRTGQIVSFSGEEPCRIAHIVTDKNRKTSAACSTIIKAP
Arash_gp76	CDS	47787	47608	-	hypothetical protein	ATGCTACAAGATGCAACCGGTAAGAAATTGGAGATAGGTGATCGTGTTGTCTATCCCGATGTGCATGCAGACCTTCGGACTGGAGTCGTAGAGCGATTCACCTCACAGTTCGTCGTCATTGCCTGCCCTCGCGGCGGTCATGTGCGTAAAGCTCCTATTAAAGTCGCGAAGGTGGACTAA	MLQDATGKKLEIGDRVVYPDVHADLRTGVVERFTSQFVVIACPRGGHVRKAPIKVAKVD
Arash_gp77	CDS	47978	47787	-	hypothetical protein	ATGCATAAGGATTTTCGAGGTAAGGTTCTTGCCGTTGGAGATAAGGTCGCGGCTACCGTCAGCACCTATGAGTCTCTTCAGCTCGCGTACGTCCACTCCTTCACACCGAAGATGATCCGTCTGTGTTACGTAGAGGGTGGTGAAGTGACCTCTCGTAAGGCTCCTCATCAACTGGTTAAACTGGAGGACTAA	MHKDFRGKVLAVGDKVAATVSTYESLQLAYVHSFTPKMIRLCYVEGGEVTSRKAPHQLVKLED
Arash_gp78	CDS	48171	47971	-	hypothetical protein	ATGAAGGACTGTCTGGGAAAACCCGTTGAACTGAACGACATCGTCGTGACGGTATGGGCAGACGCTCTGCTCGTCCCGGCTCGTGTCATCGCCGTCGGACTACACCGCTGTCAGCTTTTAGTTGAAGAGCCTTTCGCCGCTAACCGGAAGGTCTATCGTCGTGGTCGTCAAGTTAGCTTAACCGGAGAGAAATATGCATAA	MKDCLGKPVELNDIVVTVWADALLVPARVIAVGLHRCQLLVEEPFAANRKVYRRGRQVSLTGEKYA
Arash_gp79	CDS	48359	48168	-	hypothetical protein	GTGAGATTCTACTCGAAGGAGGAGCTGAAGCCTCTCATCCAGTACCGCGGTGAGTCAGATCACACAGAATGGGCCCTGTGGATCGGTGACATTTTTATCATCCAAAAAGACGGCACCCCGTTCCGCATGCAGCATCCGGACGATGACCTAGGTCTCCCCGTCTTCAAACCCTATAAGGATCCTGTACTATGA	MRFYSKEELKPLIQYRGESDHTEWALWIGDIFIIQKDGTPFRMQHPDDDLGLPVFKPYKDPVL
Arash_gp80	CDS	48547	48356	-	hypothetical protein	ATGCATGATAGATATGACAATCCTATCGCTGTAGGCGATCGTGTCACCTATGCTGACTCTGGTCGTCGTGGCATTCTGCATCGCGGCACGATCGAAACCCTGGATACTCAGCTGGCTACCATCCGTTCGGAACGCAATACCGTCGTGACGCGTCGTCCGAATCAGATCGTACTCTACACGGGGGTTTGGTGA	MHDRYDNPIAVGDRVTYADSGRRGILHRGTIETLDTQLATIRSERNTVVTRRPNQIVLYTGVW
Arash_gp81	CDS	48743	48540	-	hypothetical protein	ATGAAAGACAAATTCGGCAATCCTCTTAACGAGGGTGACACTGTCGTCTATTTCTCAACGAATCTATACCACACGGCCCACATCGGGATCGTCCTCGAGGATGTTCCCGGGAAGGGCGTGAAGCTTCTCTCTGAGAAGAAGCGTGAGATTCACCGTCCTGCTAACACACTCATCCATTACACAGGAATCAACCCAAATGCATGA	MKDKFGNPLNEGDTVVYFSTNLYHTAHIGIVLEDVPGKGVKLLSEKKREIHRPANTLIHYTGINPNA
Arash_tRNA5	rna	48879	48806	-	tRNA-Arg-ACG	GCACTTGTAGCTCAGTGGATTAGAGCGCTCCGCTACGGACGGAGAGGTCGAGGGTTCGAATCCTTCCTGGTGCA
Arash_tRNA6	rna	48956	48884	-	tRNA-Lys-TTT	GGGAGTATAGCTCAGATGGCAGAGCGCCGGCCTTTTAAGCCGAGGGTCGCAGGTTCGATGCCTGCTGCTCCCA
Arash_tRNA7	rna	49247	49176	-	tRNA-Sup-CTA	GCCTGAGTAGCTGAGCGGTTTAGCAGGAGCCTCTAAAACTCTGGAACGTGGGTTCGAATCCCACCTCAGGCA
Arash_gp82	CDS	49696	49358	-	structural protein	ATGAACTTTTCACCTTTGATTCTTGAGAGTATGGGCTACAGCTGGGTGACCAGGGCGCCGCTCGTGTACAACCGTGACACTGAGGTGATCACCGTTCCGGACAACTTCTCGACGGACTTAGCGTCCGTTCCGAAGGCACTCTGGGGCATCTTCCCACCGTTCGGTCACCACACGAAGGCGGCAGTTCTGCATGACTACCTGTACGGTCAAGGCGTGCGTCCACGTAAGCAGTGCGATGAGATCTTCCTCGAAGCCATGGCCTCGATGGGTGTCTCGAAGACGCGGCGTTACTTGATGTACTGGGCAGTTCGAGCCTTTGGCGGAAAAGCCTACGGATGA	MNFSPLILESMGYSWVTRAPLVYNRDTEVITVPDNFSTDLASVPKALWGIFPPFGHHTKAAVLHDYLYGQGVRPRKQCDEIFLEAMASMGVSKTRRYLMYWAVRAFGGKAYG
Arash_gp83	CDS	50246	49710	-	hypothetical protein	ATGTACGCGGATAATTTATCTGACTTAATCGCCTGGATGGAGTGTACTGAGCAGACCCGAGGACTCTCCGTCCTGGGACACGGTCATATGGTCCACGAGAGCTACCTACAGCTCGTCTCCGAACTCGAGCAAGGCGTTGGTCCGTCTGTGCTCCAGAACCTCTGGGAGAGCCTTAGAGAGCGTCTGGTGAGCCCTGCTGATATCGAGGAGTACCAGGTCTATCACGACTGCGGTAAACCCGTGTGTGCCGCCGATGGCCACTTCCCTGAACACGCCAAGCACTCGTGTAAACAGTGGGCGGCGATCTACGGGAACGGGACGATTTCTCGGCTCATGGGTCTCGACATGTGCTTCCACTTAATGAACGCCGCCCAGGCTTCGACCTTCTGGAAGAACCCG…	MYADNLSDLIAWMECTEQTRGLSVLGHGHMVHESYLQLVSELEQGVGPSVLQNLWESLRERLVSPADIEEYQVYHDCGKPVCAADGHFPEHAKHSCKQWAAIYGNGTISRLMGLDMCFHLMNAAQASTFWKNPLAPTLYVTAWAEIRANAEMFGGEDSTSFKIKRKKLERAGRALKLG
Arash_gp84	CDS	50385	50233	-	peptidyl-tRNA hydrolase	ATGGCTCGCTACGCCCACTTTGACCCCACGCCCTTCTACGAACCCGACTGGGATTACGGCTTGACGGCTTTCACTACCCGTCCGGTCACGGCAGAAGAACGTGCAGAATTCCGCAAGTATCAGCTTTTCCGGGGGTCACATGTACGCGGATAA	MARYAHFDPTPFYEPDWDYGLTAFTTRPVTAEERAEFRKYQLFRGSHVRG
Arash_gp85	CDS	50729	50463	-	hypothetical protein	GTGGTCACATCGTGTGCCCAGGGGACTGGATTATTACTGGCGTTCACGGCGAGCGCTACCCATGCAAACCTGAGATATTTGACAAGACTTACGAGCCGGCGTAAACTCACTGCAACCCCGCCCTTGGAGGTAAAACTCCTCGGGCCCCTAACTGAGGAATCATCATGCTGTAGAACAAACACTGGATTTACACATTCGTTCGCTACGATCTGCCACTCGAGCAGATTCTCGTTCAGTCCAACCATGCCTCTCACGAAGGCGCCCTGA	MVTSCAQGTGLLLAFTASATHANLRYLTRLTSRRKLTATPPLEVKLLGPLTEESSCCRTNTGFTHSFATICHSSRFSFSPTMPLTKAP
Arash_gp86	CDS	50888	50733	-	hypothetical protein	ATGGTGAGCTTAGAATATTTACCGCAGCTGAACGTAAAGTTAACGGTTGGGAGGGTGATATTGTTCGTTATTACCGACATCCCGGCGTGCCCGGAGACCGGTATTGTCAACAGTGTGACCGTACGATTCATGAGCATGGTTGGATCGACACGCTAG	MVSLEYLPQLNVKLTVGRVILFVITDIPACPETGIVNSVTVRFMSMVGSTR
Arash_gp87	CDS	51160	50963	-	hypothetical protein	ATGAACTACGAACAGTTGAAGAAAGACGCTCACGCTCTGTACCTTCGGGGAAATCTCCCGCAGAGTCTGGCACTCGCTATCATGGGCTTGAAACCCGCTAAGCGTTGGCTCATGGTTAAGCTACACGAGCTCGTTCAGTGGTGCGTTAAGAAGATGCTAGAGGAGCGGAATCGTGAAATTCAGAAAGAAACCCGTTGA	MNYEQLKKDAHALYLRGNLPQSLALAIMGLKPAKRWLMVKLHELVQWCVKKMLEERNREIQKETR
Arash_gp88	CDS	51336	51157	-	hypothetical protein	ATGCAAATTCTTAAAGCGGTAGACCTCCTGCACGACGCAGGAGCTATTCCATCTGATTTTCACGCTCAGGTTCACGCGGCCAGCAAAGACAAACCGGCCCTGTTCCTGGTGCTGATCGTCAAAGTACTTGAAATTCTGGTCAAAGTCGCGAAGTATCTCGCTGAACGGAGAAAGAAATGA	MQILKAVDLLHDAGAIPSDFHAQVHAASKDKPALFLVLIVKVLEILVKVAKYLAERRKK
Arash_gp89	CDS	51661	51323	-	structural protein	ATGAAACTTGTAATCTTAGAATCACCTTTCGCAGCCGGTAACGGCCATACCGTTGAAGAGAACATCGAGTACGCTCGTGCATGCGTTCGTGATTCTCTGTCTCGCGGTGAAGCCCCTATTGCCAGCCACCTTCTGTACACCCAACCGGGTATTCTGAACGATGACATCCCGGATGAACGCTCCTGGGGTATCGACGCCGGCTTAGCGTGGAAAACTGTCGCACAGGGTTCCGTCGTGTACGTCGATCACGGTATCTCCCGTGGAATGGAGTACGGCATCGCTGCTGCTCGCGAGCAAGGCTTAACCGTAGAACTTCGGAGTCTCTATGCAAATTCTTAA	MKLVILESPFAAGNGHTVEENIEYARACVRDSLSRGEAPIASHLLYTQPGILNDDIPDERSWGIDAGLAWKTVAQGSVVYVDHGISRGMEYGIAAAREQGLTVELRSLYANS
Arash_tRNA8	rna	51746	51676	-	tRNA-Trp-CCA	GGGGGTTTCGTCTAGTGGTAAGACGATGGCTTCCAAATCCATTAACCGGCGTTCGATTCGTCGAGCCCCTG
Arash_gp90	CDS	51945	51760	-	hypothetical protein	ATGGGTGCTGCTAAACGATTCCGAGAACGTATTAAATCTCAACGTAAAGAGCAGCGGGAAGCCCTTTACGGTAAACTCGTCGGACCCAACGTGGGTCTGCAAGATTTCATTAAAACCGCTATGCAGCAAGACTTTCTGCAACGCGGTAAGATCCACGGGCTTGACACCGAGGATCAATCCCAGTAG	MGAAKRFRERIKSQRKEQREALYGKLVGPNVGLQDFIKTAMQQDFLQRGKIHGLDTEDQSQ
Arash_tRNA9	rna	52036	51965	-	tRNA-Cys-GCA	GGCGAGTTGGCAGAGTGATTATGCGGTCGATTGCAAATCGGCATGACGTAGGTTCGAATCCTACACTCGTCT
Arash_tRNA10	rna	52627	52556	-	tRNA-Met-CAT	GGTAGTGTAGCTCAGTGGTAGAGCAACTCCCTCATAAGGAGGAGGTCGGTGGATCGTACCCACCCATTACCA
Arash_gp91	CDS	53071	52880	-	hypothetical protein	ATGGATATAGTGAAAGATAGCCTAGTGAAGGACGGTAAGTTGATCGTTCACATAGGCAGAGAGGACATCGAAGGGACGAGATTCTTTATCCTGACGCCGGAGACGGCGGTCGAAGTCCGTAAACTAATAGATGAATACTTGGATGGACAGGGAGAAGATACTCGGGCAGGCGCCAGCAAGGTATTAGAGTGA	MDIVKDSLVKDGKLIVHIGREDIEGTRFFILTPETAVEVRKLIDEYLDGQGEDTRAGASKVLE
Arash_tRNA11	rna	53146	53074	-	tRNA-Thr-TGT	GCTTCAATAGCTCAGCTGGCAGAGCGCCACTCTTGTAAAGTGGATGTCGTGGGTTCGAAGCCTACTTGGAGCA
Arash_tRNA12	rna	53317	53237	-	tRNA-Leu-TAA	CCGAGAGTGGTGAAGTGGAATACACAGGTGACTTAAAATCACCCGCTTAATTGCTCGAGGGTTCGAATCCCTCCTCTCGGA
Arash_tRNA13	rna	53398	53324	-	tRNA-Pseudo-TAG	GGGTAACTGACGGGAATTGGCATACCTCTCTGATTTAGATTCAGAGGCCTCCCGGTTCGAGTCCGGGGTTACCCA
Arash_gp92	CDS	53724	53389	-	HNH homing endonuclease	ATGAGAACGGATATTCCGGAGCGTCAGTCAGAAGTACTTCAGTGGATAGCAGCCGGTTTAACGAAAGCGGCCATCTGCAAGAAGTTGAACTGCAGACCTCAGACCTTAGAGAGTTACCTGAAGAAATTCGGAGTGGACTACAAAGGGAATCCTAATCACAAAGGCGAACGTTGCGAGAGCTGCAAGTTAACTGAATGGATGGGCCAGAAGATACCTTTAGAGCTTCATCATGTTGATGGAGACCGTTTTAATAACGAATTGGTTAATCTTCAAGTTCTTTGTCCGAACTGCCATGCACTAACTGATAACTATAGCGGTAGAAACAAGGGTAACTGA	MRTDIPERQSEVLQWIAAGLTKAAICKKLNCRPQTLESYLKKFGVDYKGNPNHKGERCESCKLTEWMGQKIPLELHHVDGDRFNNELVNLQVLCPNCHALTDNYSGRNKGN
Arash_gp93	CDS	54086	53766	-	structural protein	ATGCAATACTCAAGTCATGATGATCGTACAATTGGCCCTGCAAAGGTAGCCGAAGTTCAGCCAGAGTACACTCTGGATCGTATCGAACGTCACGCTGTTAACATCCGTGATAACGCGTGGGATATTAACTCAGGACTTCGTAGCGTCCTCGCCCATCTCCGGGGTGAAGAGTTGACCGGTAAAGGTGTAGCGGAAGATTGTCTGGCTCCTTCCGGTAAGTTAGTAGAAGTTTCACTCGTTCAGCAAGGTACTCGTCGTGCACAGGATGAAACATTCCGATTGGTCGCCGAGTTGCAGAGTCTGTTGAATGTTAACGCCTGA	MQYSSHDDRTIGPAKVAEVQPEYTLDRIERHAVNIRDNAWDINSGLRSVLAHLRGEELTGKGVAEDCLAPSGKLVEVSLVQQGTRRAQDETFRLVAELQSLLNVNA
Arash_tRNA14	rna	54185	54113	-	tRNA-Asn-ATT	GGTTCTGTAGCTCAGCGGTTAGAGCGTTCGCCCATTAAGTGAATGGTCGTAGGTTCGAATCCTACCAGTTCCG
Arash_gp94	CDS	54815	54588	-	hypothetical protein	ATGAAAGACCAACACACCAAGATTAGCGGCTACCGCGATCTGTCCCAGCAAGAAATCGACGCCATGAATCGTATCAAAGATGCCGGTAACGCTCTCGGCGCTTTGATCGAAGACCTGCAGAAACAAGAAGGCCTGGACCAACGCTTTATCGCCCTCGGTAAGTCTGACATTCAGAAAGGCTTAGCGATGGTCATCCGCGGTATCGCTCAACCGAGTACCTTCTGTTGA	MKDQHTKISGYRDLSQQEIDAMNRIKDAGNALGALIEDLQKQEGLDQRFIALGKSDIQKGLAMVIRGIAQPSTFC
Arash_gp95	CDS	55253	54867	-	structural protein	ATGAGTCTCCACAAACTCGCTAAAACTCTGAGAGAAATCCAGGAAGAGCGGTCTCATCGTAATCGCCGTCTGAAGGCAGCACCGTACATCGCCGGAGGTTTAGCCGCGGCGGCGTCAGTCGCCCACGACACGACCAAGAAGACCGGTGCTGCACAGATGAAGATGAAGGGTGGGAAACTAACGAAGGTTCCTCAGCGTCAGTACCATCTGCTGCGTAATGGTGGGGCGTCCGTTGGTAAGCACGTTGAGAATTCCGTGATGCGTGCAATGCCTCGTGCTGCCGCTGCTGGGTTCGCTACCGCCGGTGGCGCCGCCCTATATAAGTACGTTGCGGAAGAGCGTGCTCGTCGTCAAGAAAAAGCCCGTCGTAAAGAGCTTCGTGGTTGA	MSLHKLAKTLREIQEERSHRNRRLKAAPYIAGGLAAAASVAHDTTKKTGAAQMKMKGGKLTKVPQRQYHLLRNGGASVGKHVENSVMRAMPRAAAAGFATAGGAALYKYVAEERARRQEKARRKELRG
Arash_gp96	CDS	55927	55250	-	structural protein	ATGAGCAAAGAGAACGCCGATAAGGAAAAACGTAAGGCGGGACTAGCAGGGGCGGCTTCGGCCGTCCTCGCTTCCAAGGCACCGCAGAACGTACTCGGGTATGATAAGGTCCATCACGGTACGAGTCATGAAGCGGCTGCGAGTATCAAGCGGTCGGGCCTTAAGAAATCCTACTCAGGATCCGGTATGGCAGCTAACGACGTCGCTCTCGGCCGTGCTAAACCCTCTGATGTTAAGGGTAAGGTCTATACGACCAAGCAGCGTGCGACTGCGGACCTCCACCAACCGAGTTTCTTCGGGCATCGTTCCGGTCAGACGGTAACCGCCCGCGTTCCGTATCGCTCCAAAAAGCGACTGTCTAATGATCACGTCTTAGAGAGCGTTGCCAAGGGTACTGAC…	MSKENADKEKRKAGLAGAASAVLASKAPQNVLGYDKVHHGTSHEAAASIKRSGLKKSYSGSGMAANDVALGRAKPSDVKGKVYTTKQRATADLHQPSFFGHRSGQTVTARVPYRSKKRLSNDHVLESVAKGTDNMTRNNKAQQFAAKAGLKHLRIYKHGISSRFIEGGKNYGGRKQFATKGNMRRYLAQAGGKARFAKGIAQAAGAAGSGLYAVAHAIKARKEAK
Arash_gp97	CDS	57243	55924	-	structural protein	ATGACTGAAGGTACTAAGGCACTGAATTCCGCAGTGTCTACTCTCAAGAAGAATCCTGGACGCATTGGCCGATTGGTCAAGGCTGCCCAGTTTCTGATTGTACCTCCCAAGCAGTACTCCAAAGGTAAGGCCCGTGAACTCGCAGAGGCGGCTGTTGCTAAGCTCAAAGCGAAACGTGGCCTGAATGGCGTCGTTGGGGAGGGTGCAGGTTCGTTCTCGGACAAAGCCCTGCAGAAGAAAGCAGAGGACAAGAAGGGTGCAGGTTACGCCGCCACCGTAGGCGCTACCGGAGCCGCCGCAGGGTGGGCTATGGGTCGTGATATTCAGAAGCACAAGAATATTATGCGTAGTTCCGGTCGTAACATCATACAGATGAACAAAGGCGTCCCTCTTAGCAAG…	MTEGTKALNSAVSTLKKNPGRIGRLVKAAQFLIVPPKQYSKGKARELAEAAVAKLKAKRGLNGVVGEGAGSFSDKALQKKAEDKKGAGYAATVGATGAAAGWAMGRDIQKHKNIMRSSGRNIIQMNKGVPLSKVYGRADTFDRRAARTVKGAGRRGALIGAVTGAVAGLGARKVEKAMEKKAVDKKTQDRALAASAVGSGAALGGVLTHDAKKSRVTSRMGTKGAYKHMRDPSVEGAEKRLANSAKTLRRMSKPLRRAGIKGAIVGGLAGAALGAAHLKKEAAAKPAVIPKQEFLGKGNIPAAKDVSPKAVFKRKAGKVALGVAAGAALAGVAKKHLEKKAEEKSKKTSVAGLATLGAGVAGARRFVKDSNKFIKGTVQQAVHIERNGGKIGPMDVRAA…
Arash_gp98	CDS	57725	57243	-	hypothetical protein	ATGAACTATCATGTTAACGGCCTGACCTGGCGTAATATCCCTAAGTTTCCCATCGAACTCACCAACTTCGAAGACTACAACGCATGTTTCCCAATCATCGAAGAGGCTCTCAAACAGTCTCCGCGTTCTTTTTTAGCTATCCGTATCACCATCGAGGCTGACGATCCGATGGAAGATCGCGTGCTCGTCATCCAGTACCGCTACTCCGGGGATAAAATCTCCGTCATCCTGATCGATGAAATCGCGGAGTATGCGATCAACGAGGATTATCGCCTGTATCTGAACGATCAGGGATATATCAAAGGGACGAGTATTCATGGCCCTGATACGGATGAAGACCTGGAGGAGATTGTTAAAATCATCTTAGATTATGGCGTCTATGTCGCCCTCGGGGTTCAA…	MNYHVNGLTWRNIPKFPIELTNFEDYNACFPIIEEALKQSPRSFLAIRITIEADDPMEDRVLVIQYRYSGDKISVILIDEIAEYAINEDYRLYLNDQGYIKGTSIHGPDTDEDLEEIVKIILDYGVYVALGVQWSAFLMKERAEGTLYQYFDDLETQEIH
Arash_gp99	CDS	58158	57934	-	ribosomal protein L2	ATGGCTGATCATTTGTGGATGTGCAGCGTTAAGTTATGCGTTATGGAACTGGGGCCGCTGAGCCCCTTTTTAGGAGACCTTATGTATAAGCACAATCGGGGAGTGATCAAGGAGAGTGCCGTCAAGGCCATTCTCCAAGATCCTCTTTTTAGCCAGAAAGTGGAAAAGCCCAAGAAGGGCAAGGGCTCTTACCGTCGGGTTAAAGCGGTAAAGGCTTACCTTTAA	MADHLWMCSVKLCVMELGPLSPFLGDLMYKHNRGVIKESAVKAILQDPLFSQKVEKPKKGKGSYRRVKAVKAYL
Arash_gp100	CDS	58971	58195	-	structural protein	ATGGAAAAACAAGCGTCTTTTATCTTCACGGCACTCGGCGGACATGTGCTTCAGAACATCGCCGGGGCCAAGCTCGTCAAATCTAAGGGCTTCCTAGAGGGTACCGCTAAGGCACTGCTCTCCGGGACGCTCGCTCGTAACGCCCGCAAGGGTACACTGAAGGAAGGTCTGCAGTCTGCAGCCACCGCGGTCGCGGCACCGGAGGCGATCATGGCCCAGCGTCGTGCGTACGAAGCCGGCCGTTCGCTCTACACCCGGGCCCGTGCTCTCGGTGTCGATCCGAATAAGCTCTCTAAGCGTGACGCTGCGAAGCTCCGTATGACTGCTGAAGGTCGTCTACCGGATAAACACAAGACTCCGCTGACCGAGAAGGCTAAGAGTATGCTTGGTGGGAATACC…	MEKQASFIFTALGGHVLQNIAGAKLVKSKGFLEGTAKALLSGTLARNARKGTLKEGLQSAATAVAAPEAIMAQRRAYEAGRSLYTRARALGVDPNKLSKRDAAKLRMTAEGRLPDKHKTPLTEKAKSMLGGNTLPPKTIKADMIKEVTERPVGKLGPHSRIATIGANTAATIAEPGLGLLNAAKFGTESKAFQNTRLGRYVEENFVHKPLTGAFQSGADGLAMNKLKNFGYKYGINGAVGQAIETAHKVGAKMKPPKV
Arash_tRNA15	rna	59076	59003	-	tRNA-Asn-ATT	AACAGAGATAGCTCAAATGGTTAGAGCGCACCCTATTCAGCGTGAGGTTGGGGGTTCGAATCCCCCTCCTGTTA
Arash_gp101	CDS	59336	59148	-	hypothetical protein	ATGACTTACTGGGATCTCGCTTCCTTTATCGCACTCTCACTCACCGGCATGTTCATCATGTCATTCGGTTCACTCGGCGTCTGGCTGCTTTCTACTCTCATGAGCGTTAGCCGTAAGATGGTTCTCTTACCAATCGGCTTCGGTGGATTCGTTCTGTCGGCTGCCATCTACTTCTTCTGGAGTGCTTAG	MTYWDLASFIALSLTGMFIMSFGSLGVWLLSTLMSVSRKMVLLPIGFGGFVLSAAIYFFWSA
Arash_tRNA16	rna	59421	59350	-	tRNA-Gln-TTG	TGGGGTTTAGTTTAGTTGGCAAAACACCGGGCTTTGATCCCGGTATCGGGGGTTCGAATCCCTCAGCCCCTG
Arash_tRNA17	rna	59502	59429	-	tRNA-Phe-GAA	GCAGCTGTAGCTCAGACGGTTAGAGCGCCGGTTTGAAAGTCCGGAGGTCACTTGTTCAACTCAAGTTGGCTGCA
Arash_gp102	CDS	59891	59493	-	restriction endonuclease	ATGGAACTTCTTGTGAACAGAACTTGCAGTATTTGTGCTAATAGTTATCCTGAAACTGAGGAATTCTTTTACCGTAATGGTAAGCAACCTCGCGGTAAGGTAAAGTGGAAGCCAGATTGTAAGAACTGCCATACGAAGCGTAGGAAGAAAAGATTTGATGAGATACTGACTGAAGTATTTGGCCGTATCGAATGTAAAATTTGCAAGTATGATCGATGTAAACAAGCTATTGACTGTCATCATTTAGACAGTAATGATAAAGATTTTGAACCCGCTAAGATGAGATCTTCCTATCTTAACGAAGAAAAAATTCGTCTTGAATTAAAGAAGTGTGTTCTTCTTTGTGCTACTTGCCATAGAGAAGTTCACGCAGGAATTCACAATTTAACGCAGCTGTAG	MELLVNRTCSICANSYPETEEFFYRNGKQPRGKVKWKPDCKNCHTKRRKKRFDEILTEVFGRIECKICKYDRCKQAIDCHHLDSNDKDFEPAKMRSSYLNEEKIRLELKKCVLLCATCHREVHAGIHNLTQL
Arash_tRNA18	rna	59980	59897	-	tRNA-Tyr-GTA	GGGGATTTAAACCGTAGGGGTAGCGGGCCTGACTGTAAATTAGGTATCATTGTGATCCGGGTGGTTCGACTCCATCAATCCCCA
Arash_gp103	CDS	60467	60015	-	structural protein	ATGCATATCTACGGGGAAGACCATAGTCCAGAAGAACGTGATCGTATCGAGAGTGAAATCCTCAAAGAGCACGCCAAGAGCCCTTACAAATTCCTTCTCTCGGAGGAGTTAGGGCCTCACTCTTGGAGGGTTAATGAATTGGACTCGGCTATTGCTAATAAAGAATGGGCTATCTCTGACAGGAGCTTGCACCTTGCCAAGAAAATGGGTATTCCAGCGATAGGTATCGACACCTGGGATCCTGAAGTCTACCAGAAAGGTGTCAAACACAGCTTCAAGCTTAGAGAACGGACTATGATGGATATCTTGAAGAAATATGAGGACAAGCATGTGGCGGTAATTGTTGGGGACACCCACCTTCGTACTATATCAACTCCCGAACTCGGCCCTGCCTCCCCG…	MHIYGEDHSPEERDRIESEILKEHAKSPYKFLLSEELGPHSWRVNELDSAIANKEWAISDRSLHLAKKMGIPAIGIDTWDPEVYQKGVKHSFKLRERTMMDILKKYEDKHVAVIVGDTHLRTISTPELGPASPLHNLTATIQRSRNPEIA
Arash_gp104	CDS	60987	60469	-	DNA primase/helicase	ATGCCTAACACTACGATGATTGAACACCTCAAGTCTCGCTACTATGATCCGGAGCGCTACCCGACGCAATGGATCACTGAGGATAGACTGACCGTCCCGCTGTATGACTTCGGCGGGGCGATGCGAGGCTTTCTGCAGTACACGCCGGCGGCGCCTAAGAAGGGTCCCTATATGCCGGACCTGAAGTACTTCCCGCTCACGCCCTATCCAGGCCGCCAGTTCGTTTGGGGAACGGAGCTCCCTATCAAAGGCCGAACGGTCTTTTTAACGGAATCGATCTTTAAGGCTGCCGCTCTGCACTCCGTCGGTGCCAATGCCTGGTCGATTAACGGTTCTGACATCCACTCACAGCTCCGCCTCCAAATGGATCTCCTCCCGTACCGCTTCATCTGCTGCGGC…	MPNTTMIEHLKSRYYDPERYPTQWITEDRLTVPLYDFGGAMRGFLQYTPAAPKKGPYMPDLKYFPLTPYPGRQFVWGTELPIKGRTVFLTESIFKAAALHSVGANAWSINGSDIHSQLRLQMDLLPYRFICCGDQDKPGLKFALNFRQGYVGPDLDEQTPEQLKSLVQYYGA
Arash_gp105	CDS	61232	60969	-	hypothetical protein	ATGAAACTTACTCTTCGCCAACGCAATTCCCGATCCTTCACCGTTCTCTCTGAGAAGAAAGACTTTCACGTCCACGATCTGCCAAGCGAGCAGGGGTGGGCACGAGACAGAATCTGGCGTATACTGGATGAAACTCGTCCGACCCAACGTCCTGAAGCCTTTGCCGATGAGTCTCAGTCTGCACTGACGAGTCTCCTTCAGGGGCTTCGGGAGAATAGACCCACTTCGTTCTACTGCGGGGATGTATGCCTAACACTACGATGA	MKLTLRQRNSRSFTVLSEKKDFHVHDLPSEQGWARDRIWRILDETRPTQRPEAFADESQSALTSLLQGLRENRPTSFYCGDVCLTLR
Arash_tRNA19	rna	61353	61272	-	tRNA-Ser-GCT	GGAAGAGTGGCGGAGAGGTAACGCAGCGCCCTGCTAAGGCGTGGTCCGAAAGGGCCCCTGGGTTCGAATCCCAGCTCTTCCG
Arash_gp106	CDS	62019	61762	-	hypothetical protein	ATGTCAAGAACGCGTCACCGCAGTAAGGGTTGGGGTGGAATGAGTCCAGGCGTCAAAGACGCTCAGAACCGTCACTCCAGAATGGATGAGCGTAAGCTCGCCGGGCTAACACTTGATGAATGTCTCTCGTACCAGATGTATAATATCGACGGTGAGTACTACGATGGAGAAATCCTCGAAGAACCGAAGAAGATCCTCGATCTGGGTAACGACAAGAAGTATAAGCGGCAAGCCAACGAAGGCTTCCAGTATTCATAA	MSRTRHRSKGWGGMSPGVKDAQNRHSRMDERKLAGLTLDECLSYQMYNIDGEYYDGEILEEPKKILDLGNDKKYKRQANEGFQYS
Arash_tRNA20	rna	62110	62039	-	tRNA-Ala-TGC	GGGGATTTAGTTTAGTTGGTAAAACGTCTGCCTTGCACGCAGAAGTCCCGGATTCGAATTCCGGTTTCTCCA
Arash_tRNA21	rna	62276	62203	-	tRNA-Pro-TGG	CTCCGTTTAGCTCAGTTTGGTGGAGCGTCCGGTTTGGGACCGGAAGGACGTTCGTTCGAATCGAACAACGGAGA
Arash_gp107	CDS	62935	62609	-	hypothetical protein	ATGAACAAGACGATTGCACTGGTAGAATTCAACAAGCGGGCTTCTGTCCAGCTTAATGCCAAAGAGTTTGATCTGATTGAAGGCATGAAGTCCTTCGACGAAGAGAAAGTGCTGAATGCGTTTATCGCATTGACCGGCCGTGAGATCACAGCGGATGACGTTAAGTTAGCCATTCTGATCCTCGACCTGTCTGCCGCACTGACGCCGCCTGCGGTACTTATCCGAGATCCACAGTTAGGTGGGTCACCGAGTCTGCCTTGGCCACGTAGTCCGATCCAACCGTACACGCAGCGCTGGGATGATAAAATCATCTGCGGAGCACATTGA	MNKTIALVEFNKRASVQLNAKEFDLIEGMKSFDEEKVLNAFIALTGREITADDVKLAILILDLSAALTPPAVLIRDPQLGGSPSLPWPRSPIQPYTQRWDDKIICGAH
Arash_gp108	CDS	63417	62998	-	hypothetical protein	ATGATCAACGATATCAAGAAATACTTAAAGAAATTTACGGGAAGCAACAAGTCTCAGATCACCATTAACGGGAAGACCTTCCGTGGCAACAACGTTTCTGTCGTGAACGGTAAGGTGACCGTCGACGGTAAAGAAATGGAAATGCCGGATGCCAAAAACATCCATATCTTTATCGAAGGTGATGTCGGTACGCTGAATATCGACTGTGGCGAAGTCCAGGTCTCCGGCGACGTCGGCTATCTGAACTCTCAGCAAGGTGACGTTAAGGTCGGTGGGGATGTGAAGGGCACTGCGACACTCAACATGGGTGATCTGGAGTGTACCGACGTCTTTGCCGACGTCAGCGTGGACATGGGAAACGTTAAGGCCTCAACGATTCACGGATCTGTTAAGACCAAG…	MINDIKKYLKKFTGSNKSQITINGKTFRGNNVSVVNGKVTVDGKEMEMPDAKNIHIFIEGDVGTLNIDCGEVQVSGDVGYLNSQQGDVKVGGDVKGTATLNMGDLECTDVFADVSVDMGNVKASTIHGSVKTKMGNITR
Arash_gp109	CDS	64124	63642	-	DNA binding protein	ATGATCACCTACGTTAAAGGTAATGCCATCACCCTGGCAGAAAAGGGTAACCACGTGGCCTTCGCTCATGGATGCAACTGCCTGTGTCGTATGGGTCGCGGTATTGCGAAAGAAGTAAAGGATCGCCTGCCGGAGATGTGGGATGCGGACCGTGTGACCGGCTTCGGCGATCGCCGTAAGCTTGGCCACTTCTCGTCTGCTAGATTCCCATGGGGGATCGGCTACAACATGTACACCCAGTTCTCCCATTCCGACAAGGACGATATGGTTGACTGGCATCAGCTCCCTAACGTACTCGACAGGGTCTTCGAGGATATGCTGAAGAACAAACTGACGACGCTGATCATCCCGAAGATCTGTTCCGGACTAGCCCGTGGACATCTGACGGAAGAGCAGGCG…	MITYVKGNAITLAEKGNHVAFAHGCNCLCRMGRGIAKEVKDRLPEMWDADRVTGFGDRRKLGHFSSARFPWGIGYNMYTQFSHSDKDDMVDWHQLPNVLDRVFEDMLKNKLTTLIIPKICSGLARGHLTEEQAWARVVHALEHTCPKKIKVLVVEYDPHA
Arash_gp110	CDS	64333	64121	-	hypothetical protein	ATGGGCGTATTAGATCACCTGAAGTTCGGTATTAAACATGCACAAGAGCTTGGCTATACTGAAGTAACCACTGATTTGATCCGCCGACTTCCTCCCGAGAAGAAGGGGTCTGTCGTCAGTGCTCTCGAAGCCCTTGGGTTCACCGTGAAGTACCGCGGTCCGATGACCTTCAACTTTCCACACCACTTGATCAAGTTCAGGAAACGCAAATGA	MGVLDHLKFGIKHAQELGYTEVTTDLIRRLPPEKKGSVVSALEALGFTVKYRGPMTFNFPHHLIKFRKRK
Arash_gp111	CDS	64573	64337	-	hypothetical protein	ATGCTGGCCAGTGAAGCAAAAGCCCGTGTCCAGAAGCAGGATACGGTCACCCGTACCGTCGATGCCATCACCCTGGAGATCTACACGGCGGTCAAAAAGCGTCACTCACACCTGTACACCGAGAAGACCGCTCGGATGTACTTCAAGAATGTCACTGCAGTAAGAGAGCAGTTCGAAGGCCGCGGTTTCAAAGTGAAGGAGCATGCGGACAAAACGCTAACCATCAGCTGGGAGTAA	MLASEAKARVQKQDTVTRTVDAITLEIYTAVKKRHSHLYTEKTARMYFKNVTAVREQFEGRGFKVKEHADKTLTISWE
Arash_gp112	CDS	64901	64560	-	hypothetical protein	ATGACACCTTCAGAAGCCCTGCACGCGAAACTCGAGGGGATCAACAAGACGGCTCACGAGTGGATCACTAAGATTGAAACCGCTTGGGAGCGGGAGCTAGGCTCCGGTCGTGACTACCTTCGTGTTAACTCACTCGAAGACGAAGTTCAGGAGGTCCAGAACATCGTCGTTGATTACTTCGTACGGCTCGGGTATGGTTTCCAGATGGAGACCTTCCGGGGCGTCTGGGATGACTACGAGACCTACTGTCTGCGTATTCAACCGGTCGTCGTGGAGAAACAACCCGGCGTCCTCTCCCGTTTACTCAACTGTCTATTGGGAGGCAGCTATGCTGGCCAGTGA	MTPSEALHAKLEGINKTAHEWITKIETAWERELGSGRDYLRVNSLEDEVQEVQNIVVDYFVRLGYGFQMETFRGVWDDYETYCLRIQPVVVEKQPGVLSRLLNCLLGGSYAGQ
Arash_gp113	CDS	65740	65069	-	structural protein	ATGCTGCCACAAACTTTTCGCATCCCCGGACGCCGCCACAACTATGTTGACCTTAATGATGTATTCGAAATGTACGAACTGAGCGGTCGCTTCCGTGACTGGGTTCGTCGCGTTGTTCGCCCGCTGCTGTCGACTGCAGTTATCGAGTACGACAAAGCCGGTGCTGATCCGCGTGAGAAGAACTACGCCATCGCTGAAGCTAACGCCGTTGCTCTGATCGCCACCCTTCCGGAAGAGAAGCGTGCTGCCGTTCGTCCACGCCCTGCTCCAGTCCAGGCTCCACCGGGTGCCCCTCAGCCGGCTCACCGTAACCACATCAAGGTACGCGTCCCGCTGCACGGCATGTCTCACAACCAGATGTACGAACCGACGTCCTTCGGCGCCCGTCGTCCGCTGCGT…	MLPQTFRIPGRRHNYVDLNDVFEMYELSGRFRDWVRRVVRPLLSTAVIEYDKAGADPREKNYAIAEANAVALIATLPEEKRAAVRPRPAPVQAPPGAPQPAHRNHIKVRVPLHGMSHNQMYEPTSFGARRPLRKTAEYNEWIEVFKSHVPGRPRWLKRNGLIHVDVKFGHVYSYDTENLMKSAIDTLITKTWGIDDKAVRSGSFASELVGSKREGFIEIDVYQ
Arash_gp114	CDS	66149	65775	-	DUF3307 domain-containing protein	ATGTACATACTGCTCGCTCTACTCTTCGTTAAGCACTTCGTGTGTGACTACCCGCTTCAATCTCAATGGATGCTCCAAAAGGCTGCTAAGAAAGGTTGGGCCTCCCCGCTCACCGCTCACGCCGCCCTGCATGGATTATTCACCACCCTCATCGTCAACTTGATGATGCTAGCCGGCGATCCAGGCTTTGCCCTCTTAATGGGCCTCGCCGACTTCTGTGCTCACTGGGCTATCGACTACTGGAAGGCTCAGAGGACATCCGCTGAATTCGGGTCCCGACGGTTCTGGAACCTCCTGGGCTTCGATCAGCTCTTGCATAATTTGACTTACCTGGCAATCATTTTCTGCTATTCCCTTTACATGGCGGGAATTTGA	MYILLALLFVKHFVCDYPLQSQWMLQKAAKKGWASPLTAHAALHGLFTTLIVNLMMLAGDPGFALLMGLADFCAHWAIDYWKAQRTSAEFGSRRFWNLLGFDQLLHNLTYLAIIFCYSLYMAGI
Arash_gp115	CDS	66405	66238	-	hypothetical protein	TTGAGGTGGGTTTGGAAGGTTACAACGTTTGCGGAGCTCATCATCCTTGCTGCGTTAAGTAAAACGCCCAAACGCTTGACGTACGGAGTGCCCGGTGGTACCGTATACGTGAAGGGACGCATTCATGCAAGGTTGGCTCCGACTCTCACTTCGTGTAAAATAAGGTAG	MRWVWKVTTFAELIILAALSKTPKRLTYGVPGGTVYVKGRIHARLAPTLTSCKIR
Arash_gp116	CDS	66938	66432	-	hypothetical protein	GTGAGGCGCTTTACGAGCTTCGATTACCAGTGCGTCGCCGGTCTGCGGGTTGCGACCATTACGCTCTGCACGATCACGGCTGGAGAAGGTACCGAAACCGGTGATACCAACAGTTTCGCCTGCAGCAACCTGGCCGACAACGGTGTCGAACAGTGCGTTAGCTACCTGAGCAACGCGGGTTTTTGGCAGTTCCAGTTCTTCAGCTACTTTTGCGATCAGTTCAGACTTATTCATGAGTTGTTCTCCTGTAGGTTAACTCGATGCAAGGATCATAGCGAAAGAAAAGGCCGAGTGCAAGCCCTTTTTGAAAAAAGTTTGATACGGCCTACTGAATACGTCTTTTTAGGTGGAAAGTTACACGAAAAGTTACAAAGAAACCCTGATATGACGCGGCTTTCG…	MRRFTSFDYQCVAGLRVATITLCTITAGEGTETGDTNSFACSNLADNGVEQCVSYLSNAGFWQFQFFSYFCDQFRLIHELFSCRLTRCKDHSERKGRVQALFEKSLIRPTEYVFLGGKLHEKLQRNPDMTRLSEGSNVVTFVTPPQDPYIRLGTLYILRMTFSKNSYI
Arash_gp117	CDS	67808	67023	-	structural protein	ATGAAACAGATTGATTTCTACGGCGATAAGCTGGACGTAGTAACTATGGAAGACGGTAAACCTGGGATTGTAGCACGCCGTCTGGTGGATAACCTCGGGTTGGATTGGGGTAATCAGACTAGGAAGCTTGAAAACCCTTTGTTCAACTGTTGCGTTAACGCAACGGTTGGGGCGGATGGTAAGAGCCGTGAAATGCTAATCCTTCCGATAAGTCGTGTGTCAGCCTATCTGTTTAGTATTAACGTGAACCGCGTACGGGAGGATCTTCGTGAAAAACTGGAACGTTATCAGATCGAATGTGCGGACGTCCTGTATAGCTACTGGGCTAAAGGCTATGCAGTAAACCCTCGTACGTCCATCGAAGACAACATGATGAGTTTCTATCACACGTCTGGTGAA…	MKQIDFYGDKLDVVTMEDGKPGIVARRLVDNLGLDWGNQTRKLENPLFNCCVNATVGADGKSREMLILPISRVSAYLFSINVNRVREDLREKLERYQIECADVLYSYWAKGYAVNPRTSIEDNMMSFYHTSGEISADFLQNMLDHTAETPAQNEIIGRVIRHILMEALRAEDLDLQKNILTREGKTRYLTRTEMTVISVLELEIGAWIGRNRKLPQSEKEVMDMAKDISLLADNLITDAKFTIRSYTERFDKPLSCFLEKL
Arash_gp118	CDS	68648	67872	-	structural protein	ATGTCTGTGCATTTCCTGCTTCAACAAATCCATCGTGTTAACGTACTGGGCACTCCGGTTGCTATTCTGGTTGATGACAAAGGTCAACCTCAGGTACCAATCCACCCGCTGATCGAAGCGATTGGCTTAGGCTACAACGAAGAGTATGACCGTCTGCGTAAAGACCGTCGTTTCAGCATCGCTCAGCTGACCCTGCGTACTGAGTCTGGTGCGGTCATCGATGAAGTCGTCGTTCCACTGTCTAAACTGCATGGTTTCCTGATGGCGATCGATCCGACCTCTGCATCCTCCGAAGCGGCGGCCCGTCTGGACATGTTCCAGAATGAATGCGTGGAAGTTCTGAACGACTACTGGAACAAAGGCGTGGCGCTGAACCTGCGTAAAGAGCTGGGTAACACC…	MSVHFLLQQIHRVNVLGTPVAILVDDKGQPQVPIHPLIEAIGLGYNEEYDRLRKDRRFSIAQLTLRTESGAVIDEVVVPLSKLHGFLMAIDPTSASSEAAARLDMFQNECVEVLNDYWNKGVALNLRKELGNTEATNYRDARKLSRPALVEAVKRLCSYAAACGTPLDADNAYHQLICFCWDRLGRGPMKGEKEAVDTTLYGYDSYLLASMERSAVRLIDLVISEEQPVSEVIQYLSEQIENDLAKIGERAFELLDAK
Arash_gp119	CDS	69552	68704	-	hypothetical protein	ATGATTCCGTATAACCCTGAAGATCTAAAGGCGGTCAGATTCCATGGCCGCCTCATCTATGTGCTGAAATACCCCGAGTGGGAAGAAGAGGGCGTGGTCATCAACCATATCCTTGTCCAACTCGGTTTCCAAGACTGGAAAGAAGACCTGCTGCTTCAAACCATCTATGACACGAAGTTCTTAGCTCAGGTCGTCCACGTGGAAGACCAAGGTACTGTCCATGAGCTCGTCGTTATCCCTATCACCAAGTTCAATGCGTGGCTGTTTTCTCTGAAGGTTCCCAAGGGTATGTCAGATATGTACTTCACACAGGAAGTCATTTCTGAAGACGGGGAGATCCAGGAGGAGCGTGTCAACGTCAAAGAAAACCTCAAAAAGTACCAGGCTGAGTGTTGTGCC…	MIPYNPEDLKAVRFHGRLIYVLKYPEWEEEGVVINHILVQLGFQDWKEDLLLQTIYDTKFLAQVVHVEDQGTVHELVVIPITKFNAWLFSLKVPKGMSDMYFTQEVISEDGEIQEERVNVKENLKKYQAECCAVLYSYWKNGIAINPNAGQPFAGLTSLWRPARQNLDKVIPKFTEYAERMGEDLDSKTLRRAIRILLTEFLPPALVMKPEESQDGFGLYSLALAEDYVARYLQQAMEDELSPTQVITTLDADMVVAFHSVASGLLAAVNDWQLSIPSKKSV
Arash_gp120	CDS	70714	69578	-	RNA ligase	ATGCAACTTAAGAAACTGGACCTGCTGGGTAAACCGTACCGGATTTACGCAGAAGTGCTGGAGTCTGGTGCGATCGACCAATTCGTCAACTGCATGAGCCTGCCAGACGTGGTGCAGGGTGCGTTGATGCCGGACGCTCATACCGGTTACGTAATGCCTATCGGAGCCGTAGTGGCGACCCGTGGCACCATCTATCCGTCATTCGTAGGCTATGATATCGGCTGCGGCATGTCGGCAACCAAACTGGATATCTCTCTGGGCGATGTGGATGGTCTGGAGAAGGCAATTTACGAAGCGATTCGTGCAGAAGTGCCGGTCGGTTTTGCGAAGAACACGAATGGTCAGATCACCGAAGCGGCGACATGGCAGGGTACCCTGAATATTCAGCACTCCGGCATG…	MQLKKLDLLGKPYRIYAEVLESGAIDQFVNCMSLPDVVQGALMPDAHTGYVMPIGAVVATRGTIYPSFVGYDIGCGMSATKLDISLGDVDGLEKAIYEAIRAEVPVGFAKNTNGQITEAATWQGTLNIQHSGMINEFVGYGPMCLGTLGGGNHFIEIGYDEQSNLWIIIHSGSRSVGQKIAEHYMAIAADGGKSEEAHALGTNTIEGARYIVDMEYGLQFALKNRQLMTHRVIRAISGVMGRRVTSSEFINRNHNHAELRDGLWIHRKGATHAEAGMMGVIPGNMRDGCFIVRGLGNPESLYSSSHGAGRVLSRRKAKEQITLEQFEESMKGIPAATVGQATVDESPFAYKDIFKVMELQEDLVDIVHYVKPIINVKG
Arash_gp121	CDS	71113	70793	-	structural protein	ATGTACTTCGTAGACTTATCTAATAGTGATATCTGTGACCGTCGTGTCGACATGACCATCGATCTCAACTGCACGTCATTAGAAGACGCGATTGCCAACGCTGCCAAGCTCAAAGATAAACTCAACGCCCCGTCCGCCAGGGTGGTCACCTATATCGAGCCTGAACACTACGAGGCCGTAGAGGTTGTGGTTGTCGTTAAAAACGGCATTATCCGTTATCGTGCATCCTCGATCAATGCAAGAATGCTTCAGCATATCACTGAGCATCAGGCTAAGGGTGAAACAGTAATGCCATTCAAGTATTTCCTCGCGTTGGTGTAA	MYFVDLSNSDICDRRVDMTIDLNCTSLEDAIANAAKLKDKLNAPSARVVTYIEPEHYEAVEVVVVVKNGIIRYRASSINARMLQHITEHQAKGETVMPFKYFLALV
Arash_gp122	CDS	71722	71123	-	hypothetical protein	ATGAACTACGAGATTCACATCACGGTAGGCGTCGACGCTGGCGATCCTGAAGAGATAGTCCGGTTCAAACGCAACGCTGAGCGTCTCGGGACTAAGGGTATCGTTCTCGATGCCTTTCCGCTGATCGAAATCATGACGTCCTCCCGCTTCCAGGGTGAGCAGAATGATGCGTTCAAGGAGATGACGCGGTTAGTCGTGGGTCTCTCTGGGCTCGGCTATCCGATTCTGCGTTCGAAGGTAGAGACAGACTTGGCTAATCCAGCCTGCTTGACACCGCTTCCGAACCAGTACTTCGAGGCTCATATCGAGGTTCTCCTTAACGACGCTGACTACGCTAACCTTAAGGAACTTCGTGAGGGTTTAGAGTTCTACCTTTCAAGCAACGTCGACAAACCACCG…	MNYEIHITVGVDAGDPEEIVRFKRNAERLGTKGIVLDAFPLIEIMTSSRFQGEQNDAFKEMTRLVVGLSGLGYPILRSKVETDLANPACLTPLPNQYFEAHIEVLLNDADYANLKELREGLEFYLSSNVDKPPRGDKYVHIITVRQYHTFPHLFAQRIAAFTRVLQAEGFTLPTPIENEFALYDTNPEHDTPWFQSSWR
Arash_gp123	CDS	71961	71719	-	hypothetical protein	ATGACCCAGATTAACACGACGTATGAAAACCTCGGTCCGATTGTGAAGGAACTCCGTCATCTGAACACCAATGCGTTCTTCCAACTCCCAGATGACGGGACGGTATATCGCTTACTGGGTCGCCGTGGGAGTGAGTGTACGTATCTGAATCTCGACGACCTTACCGCAGCCGTGTTAGCGGATACTACCGTGGTCGAGCCCGTAGAGATCGATAGGATCGAAGTCAAGGTGGAGGTCTTATGA	MTQINTTYENLGPIVKELRHLNTNAFFQLPDDGTVYRLLGRRGSECTYLNLDDLTAAVLADTTVVEPVEIDRIEVKVEVL
Arash_gp124	CDS	72212	71958	-	hypothetical protein	ATGAAACTTCCAACAGCCCTCTGGGTTATCCTCGTGCTGACTATCATCCTGCTCGTAGCAGACGGTATTGCTCGGGCGGACGATAAAAATACACACTACTGCATTCAAATGGAAAACGGTAACAAGACGGTGACGCAGTGTCAGAACGGTACCGTCACCATCGTGGATAGCGTTAGTGATAAGGTCGTCGTGTGCTCATCCAACCCTGCAGAAAAACCGCGTTGTCAAACCTTAGCGTTTAAGGATAAGAAATGA	MKLPTALWVILVLTIILLVADGIARADDKNTHYCIQMENGNKTVTQCQNGTVTIVDSVSDKVVVCSSNPAEKPRCQTLAFKDKK
Arash_gp125	CDS	72463	72209	-	hypothetical protein	ATGCAAATTAACACGTATGTTCAACACAAGCCGGTCCTAGAGGGACCGGTTCGCCTGGACACTCTGAAAGAGGGTGACTTCTTCCGGAAGAGTCCAGAGGGTCCGATTTATCGCCGCCTCTTCAAACACGGTGATATGTTTGCAACTCTGAACACCCGTACACTGGGTACTATCATGATGGAGTTCCATGAGCCGGTCATCGAGGTTATCGTGAACTCCGTCAAAATCGAACTTCAAGTGGTGGACTTCAAATGA	MQINTYVQHKPVLEGPVRLDTLKEGDFFRKSPEGPIYRRLFKHGDMFATLNTRTLGTIMMEFHEPVIEVIVNSVKIELQVVDFK
Arash_gp126	CDS	73158	72463	-	hypothetical protein	ATGATGAAATCGCAAACCTTTCGCCGCGGCGAGCACGTCAGTATTGACGGCGGACCTGGCGTTGTCACTTTCCTGGAGGAGACGGGGAGCACTGTCTTCGTGGATATGCGGAGTCTGATTGAACAGATCGGGTTACCGCTGGCCGAAGAGAGTCGACGTCTGCAGGACGATACTGGGCTGGTCACAGCCCTCGGTATCACCTTTGACTTCACCTATCTCGACGGGTACAAACAGAATTCCCTGTTCTGCCCGCTCGATAACATCAACGACTACCTGTACTCCATCCCGATTAACTCTCTGCGGGCGGACGTAGCCGGTAACGTACAGCACTACCGGCAGCGTTTCGCGATAGAGGCGGACCGTCACTGGTCTCGTCTCGAGAAGTCAGAAGCGGCGAGC…	MMKSQTFRRGEHVSIDGGPGVVTFLEETGSTVFVDMRSLIEQIGLPLAEESRRLQDDTGLVTALGITFDFTYLDGYKQNSLFCPLDNINDYLYSIPINSLRADVAGNVQHYRQRFAIEADRHWSRLEKSEAASNPLDWSKMIIGQRRYQVTQAVKPLDGDASAVFGLCVRAACFAPKPTDMMDNRELDIYALALSLALDVLRFCVENGQDFETALQYIQDGLDEHIRPWNF
Arash_gp127	CDS	73526	73155	-	hypothetical protein	ATGATCACTGCACTAGTATTTACTATCGTGCTGAACGGCGCCGAGGCGAGATTCGGCTATGACTATCCGAATGAAATGGCCTGCAACTCAGCAATCTCTCGGGTCGCCTTCTCCGGCACCGGGAAACAAACTGTCGAACTAGAGTGTCAACCAACCGTACCGGGTGAACCGGGCGTGCGGCCGACCTCTGATTGGCAAGCTATTGGCGTCGTTCTGCATGCGAATACTGTGCAGTTCGCCGAACGTCCGATGAACGTCGGTACTTATCCTGACGGTGCATCCTGCGAGAACTTACTCAAGCGGGCTACCGTTAAGAAGGCCGGGCTCGGCGGATATGATATTCTCACCATTTGTGTACCTAAGGCTGGATGA	MITALVFTIVLNGAEARFGYDYPNEMACNSAISRVAFSGTGKQTVELECQPTVPGEPGVRPTSDWQAIGVVLHANTVQFAERPMNVGTYPDGASCENLLKRATVKKAGLGGYDILTICVPKAG
Arash_gp128	CDS	74431	73556	-	phosphoesterase	ATGGACCTAAAGATTGATAAGCCTACCCTCCGTGTTTTCTACGGCTCTGACTTTCACGCTGACTTCTGGCAGTATAGCGTCAACCCTTTCTTCGATCGGGTAAATCCTGAGGACTTCGACCTCTTCATTTTCGCCGGCGACGTAGGCGAGTGGCGGGATCCGAACTGCCGTGAAATCTACGATTCCATCTTAGCGTGGAACAAACCGATTATCATGGTGCCAGGTAACCACGAGTTCTACGGTGCCGAGTATCAGCACGTGATGGAGTCGATCGGGGAGTACGCTGAGGCCAACCCGCTCTTTTATCTCCTTGAGGATAACTTCGTTGACCTGACGGAGCAGAAGATTCGCATCTGGGGATCGACCTTCTGGACGGACTTCCAGGGGGATATGCAGGCG…	MDLKIDKPTLRVFYGSDFHADFWQYSVNPFFDRVNPEDFDLFIFAGDVGEWRDPNCREIYDSILAWNKPIIMVPGNHEFYGAEYQHVMESIGEYAEANPLFYLLEDNFVDLTEQKIRIWGSTFWTDFQGDMQAISVAKRRMNDYRQIMYRRPHGGLLLEPEDTVVMNDRARSALVEQTKDLPPDWRLVVVTHHAPFCESTPKQYRMPDYMEGAKMNKAYTNDLYDWCERKGVYPNLWIHGHIHDRASYIVDWENERSCTVQSNPFGYPGEQNHDAIKKHYLELSKNEIKMV
Arash_gp129	CDS	75052	74468	-	structural protein	ATGTACGATATCTATACACGAGCACTGGCAGTCCTGGAGGTCCTTGAGCAGGCAGAACGCCGCCTCCACCGTAATAAGTTTGTCCGTATTGTCCAATGGTTAAAGAGCCGTAACCTGTATGAAGATCGGTCGGTAGCGTATCTCGTCGATGCGCTGCGGCCGTCTGAAGCCTTGCGTTTCCGTAATGCAATGGCCACGGTAGAGGCTCATTTCGTGCGTCTCAACCAGGAAGACCGTGACTTCATCCGTCGGGAAGGACCGGCGACCACGGGCTTCTACATGGCATACCTTGAGGATCACTCCAAGGTCCTCTACCTGGCACACCATATCTTCATCGGTGAGCGTAGCTTCCCAGGTATTGCACCGGAGCTTGTCGAAGTTGCGTCATCTCTGGTAGCA…	MYDIYTRALAVLEVLEQAERRLHRNKFVRIVQWLKSRNLYEDRSVAYLVDALRPSEALRFRNAMATVEAHFVRLNQEDRDFIRREGPATTGFYMAYLEDHSKVLYLAHHIFIGERSFPGIAPELVEVASSLVASAAWVTKVLIPSVDPRLRGPITSRLQALLYAAEVRLDGTPAPTDYLHQIQRLNRDLQTMRA
Arash_gp130	CDS	75696	75052	-	hypothetical protein	ATGAAGATGATCGCTAAGATGTGGCACTCATTCCTCGACGTCAACGGTGAGAAATGGGTGTTCGCAGAGCACTTACCAGAAGTACAGGACCCCGCTATCCTCCCGTACCAGGGGATGGGGATTATCAACCTAGAACACCTCCAAGGCCTGCTGTCCAGACACGGGCTAGAAGGGGCCTACAACGCGTTCTACGAGGAGATCTATACAGACTGGGCCGTATGGTTCGATTCGAAATCAAAACTCCCTGAGGGCCCTTCCAGGCTCTCTAATCGGGAGGCACAGCAAGTACTTGATAAAGCGTTAGTTATCTTCGAGCGCTACTACACCATCCAGACGGGCAGGGATTGCCCTCTGACGATGGATTATCTCTACACACACTTCATGCAAATCATGGGTCTT…	MKMIAKMWHSFLDVNGEKWVFAEHLPEVQDPAILPYQGMGIINLEHLQGLLSRHGLEGAYNAFYEEIYTDWAVWFDSKSKLPEGPSRLSNREAQQVLDKALVIFERYYTIQTGRDCPLTMDYLYTHFMQIMGLERNVEWDDLSQWELNLLTTVEMTFAGLILSYLSGNMELDPDDLIRMALAKLRQLFSGVAVAMTYAVETIADNFNEFTEEYR
Arash_gp131	CDS	76361	75693	-	hypothetical protein	ATGAAAATTACGTGTCGATACGGTGACTTTGACGTGAAGGGATTTCGACATCCTGGATCTCACAAAATAGAACGTGCAGTAACGGTGAACTCACTGGCTACTGCACTCGGGCTTTCCCTGAAGCGTCTACCAGTTGTAGATGGCGTTCAGTACGTAGAAATGGATGGGGAAGTACTGGTTCCACTTAATATGCTCAATGCATGGCTCGTAGCAGTGAAGGTCGATCCGGATGTGCTTAACACACTGACTCTGGATCTCTCTGAGCGTGCGAGTCGTGACGTTGGGTTCCTATCCTACGCACACATCCAGAGTCAGGAAGCCCTGTCTGCTCTCGGTGCGTATTATATCGAGAACGGACTGGATGCGGAGTACCCGGTTGACGAAGTGGAGGATCGTCTC…	MKITCRYGDFDVKGFRHPGSHKIERAVTVNSLATALGLSLKRLPVVDGVQYVEMDGEVLVPLNMLNAWLVAVKVDPDVLNTLTLDLSERASRDVGFLSYAHIQSQEALSALGAYYIENGLDAEYPVDEVEDRLYEIYCEFLTCGSYDPLLLERDRQPMSASEAWMLSILETTTAALIFEFIEKKMDPEHILLFLQVALKERITVVGSRIAEMASTFVTPDDL
Arash_gp132	CDS	77000	76404	-	structural protein	ATGTACGCTCAAGACATCGTGGTTGCAACCAAAAAGCTGCAGCATTTCGGTTTCAGATCAAAGATTTACGCTTACTTCTTCCTCTGTGCCTCTACTCTGTCGCTCGTCCTCTGGGCGGTCATGGACGGTGCACAATCTCTTAACACAATCCTCACGGGTCTCTGTCTGCTGCTCATTCCCACTGCCGTTTACTTCTCCGGTGTCCTCGTGGAGCGACTAACCGACAAGATCCTCTCGTGCCAGGCGGCGTCGGCGTCCGAGTTCGATGCATCCTTCAAGGGACCGTTCTCAGGAATGTCGTGGGTCATCTTCACGCTGACCTTCTTTTTAGCCTCGGCAGAGGTCCTCTTCGATTTCTACTTCGAAAGGGCCTTCGGTATGTACTCCATCTTTCTCGTC…	MYAQDIVVATKKLQHFGFRSKIYAYFFLCASTLSLVLWAVMDGAQSLNTILTGLCLLLIPTAVYFSGVLVERLTDKILSCQAASASEFDASFKGPFSGMSWVIFTLTFFLASAEVLFDFYFERAFGMYSIFLVTFTLIWLGRFYAYFRFLKKSVDELRGHTDTIDLKDVPRSKRAIVEEVQRGNTETLVDKRDDLSSL
Arash_gp133	CDS	78132	77203	-	hypothetical protein	ATGTGGAAACACTATGAAATCCTAAGCGGGGAGAACCCGAACGTTAGCAAGTTCATCTTCCGTGCAGAGGACGCGATTGCGGAATCCGTCCTCTATTCCTATCCGACGTTCAAAGACCGTACGGTCATGTGCGTCTCAACCCAGGCCGGCTGCCCGATGGGCTGCTCTTTCTGTGGTACCGGTAAGTTCTTTGCCCGTAATCTGCGTGCCGATGAGATCGTGAACCAGGTCCAGTACATGCTGGATATGTTCGATGTCCCCCTGAATGATGTAATCCGTTCGCAGATCATGTTCATGTCAATGGGAGAACCCCTGCTGAATATGGACGAGATGGTCGGTGCCCTGCTGTTTTTAGCGAATGAATACCCGCGGACCTCTCTGCTGATCTCAACTTCCGGG…	MWKHYEILSGENPNVSKFIFRAEDAIAESVLYSYPTFKDRTVMCVSTQAGCPMGCSFCGTGKFFARNLRADEIVNQVQYMLDMFDVPLNDVIRSQIMFMSMGEPLLNMDEMVGALLFLANEYPRTSLLISTSGPKTSGWIDFMDIAERLPQIGLQFSVHESTDEARDKLIPMKAKLNLQEIAEKGLEFYTRTKRRPFFNYCVHPGNASDADIERLKALFDPAIWCATLSVICEKDETNADAVARHLDLVQDFSGRLVAEGYDTRVFNPAGQDDIGGGCGQLWQVQKFAAEHPEIMKQSPGDKIRVRQAN
Arash_gp134	CDS	78482	78132	-	structural protein	ATGTATACAGGTTGGGGCGTAGCCCGAGAAGTACCCGCTAAGTATGTTTCCCAGGTCGTTGCCGAGCTGAAATTCCAGCATGGTGACGCCGATGGTGAGACGCTCGTCGAAGTTCCGGTGGCACACGATGACGTCGTCGCCTTCGCTAACTTCCTGGAACTCTGCATGAAAACCTCCTACGAAGCGGAAGGCGGTCCGGGATACAAGAAGCTGCCTGGCTATCAGGAATTCGGCGAGGATTACTTCCCACCGGATATGCACTACCAGTGCATGGCCAAGCTTGAAAAATACCAGTTCTATTTCTACAATGGCCACGGTATGAAGAGTATCGTCTATCTGGAGACCGAATAA	MYTGWGVAREVPAKYVSQVVAELKFQHGDADGETLVEVPVAHDDVVAFANFLELCMKTSYEAEGGPGYKKLPGYQEFGEDYFPPDMHYQCMAKLEKYQFYFYNGHGMKSIVYLETE
Arash_gp135	CDS	78670	78512	-	hypothetical protein	ATGATCTTCTCTAAGCTGCCGGACGGTGCCCGCTTCTGGATTGGCTCTCAGATCTATATCAAGACTCTCGAAGACGGCGCCCGTCATAATGCGGTAAACGCTAATGATAGCCGTCAAACAGTATTCGTACCGGACCACTTCATGGTCCAAACTGCGTAA	MIFSKLPDGARFWIGSQIYIKTLEDGARHNAVNANDSRQTVFVPDHFMVQTA
Arash_gp136	CDS	78996	78667	-	WYL domain-containing protein	GTGAAGAAAGATCAGCTTATACGTCTTCGATTCATCGATGCGGTATTGACAGAGTATCGTCAATTCAGTCGCAGCTTATTGGTGGATACGTTTGAAATCTCTGAGATTACTGCAAGCCGAGATCTGAGGGTTTACAAACAGCTTAACTGGAAACTCAGTTATTCTAATTCCTCAAAGCAGTTCACCGTCCCTGATGATTTCAAGGAAGTCGAGGAGTTGTGGTTAACGGCGGGTGCAGACTCAGCTTCTTTCCTCAAAGCCATAGAGCTTCTGTATGACGTCAAAATTGGTGTTCAACCAGTACCGACCTTTGGAGTGCACAAGCTATGA	MKKDQLIRLRFIDAVLTEYRQFSRSLLVDTFEISEITASRDLRVYKQLNWKLSYSNSSKQFTVPDDFKEVEELWLTAGADSASFLKAIELLYDVKIGVQPVPTFGVHKL
Arash_gp137	CDS	79340	78993	-	hypothetical protein	ATGAACGTAAGCATAAATCCTGAAGTTCGAGTCGATCATCGATCGGTGTTTGTCGCCCGCGTGAAGTTCATGTTCGGCGATGCGGACAGCTATTCTCTGAAGGAGATTCCCTGCACCGAAGCCGAGCTGATCACTCTCAAGAAACTCTATGATACTGGTAAGTGGGATAAAGACTGGGGTTATTCCCGTGACCCGCTGTACAAAGAGCTCGAGAAGACCTTCGAAGAAGACGATATGCATGAGTATTTCCCGGTCGATCACGACGCGTGGGGTTATGCTCAATTCAACGACTTCGATGCCACCTGGTATGACGAGAACGGTCTGCCTCACAGCGTGGAGTTTTCGTGA	MNVSINPEVRVDHRSVFVARVKFMFGDADSYSLKEIPCTEAELITLKKLYDTGKWDKDWGYSRDPLYKELEKTFEEDDMHEYFPVDHDAWGYAQFNDFDATWYDENGLPHSVEFS
Arash_gp138	CDS	79931	79458	-	structural protein	ATGATGCTATTACGTCAAACTGAGAACAAAGACATTCTAACCGCGGCCGCGGAGCTCGCTCGTGAAGAGAAGCCTTACCGTATGAACGCCAGCCTCTCTGTCATTAAGTGCCAGGACACTGGCCGTGTACTCGTGACACACCGTGCGAAAGACGGGCAGTTAGGCCTGCCGTGCGGTAAAGCCGACGCCGGTGAAATGACGCTGGAGACAGCTTACCGTGAACTGGAAGAAGAGACCGGCGTGCGTAAGGTCGATCTGGTTGACGGGCTGGGGTACATGCAGGACATCAACATGTCCGGCTGCATTGTATCCGTCTATGTAGGAGTCGTACCGCTCGAGCTCAAAGTGGGTCCTGAGAAGGGCTTCGAGAGCGAAGGACCGGCCTCATGGATGAAACCG…	MMLLRQTENKDILTAAAELAREEKPYRMNASLSVIKCQDTGRVLVTHRAKDGQLGLPCGKADAGEMTLETAYRELEEETGVRKVDLVDGLGYMQDINMSGCIVSVYVGVVPLELKVGPEKGFESEGPASWMKPEDIAKTPSRFQNFNTVVLFNAGLI
Arash_gp139	CDS	80701	79928	-	hypothetical protein	ATGAAAACGATTGAATTCTACGGCGACACGCTTGAAGTAGTCGATATGAATGGGCAACCGGGTGTAACTGCACGTCGTCTGGTTGAAAACCTCGGGTTAAGCTGGGGTAATCAGTTTGAAAAACTGAAGGATCCGATGTACATGTGTTCTGATATCAGAACGCACGATACTACGGGTCGTGAACAAGAGATGCTCGTCTTACCTGTGAAATCTCTCCCAGCCTTCCTCTTCTCAATCAACCCTAAGAAGGTCCGCGAGGATTTACGTGAGAAGTTAGCCTATTATCGTCTCGAATGCGTTGATGTTCTGTATAACTACTGGGCAAAAGGCTATGCCATTAACCCTCGTCAGACACCAGAGGGAGCGTTGAAAGATTATTCAGAAGGCGTTGGCGTGGTG…	MKTIEFYGDTLEVVDMNGQPGVTARRLVENLGLSWGNQFEKLKDPMYMCSDIRTHDTTGREQEMLVLPVKSLPAFLFSINPKKVREDLREKLAYYRLECVDVLYNYWAKGYAINPRQTPEGALKDYSEGVGVVHLNLLNTVLDGANTEEHRAAISEVLMEILREALMVEDMDLANNLIRKRSGWVHMTRSQMTLVQTIESEAAVYFIKEGLPATVEGVIKAAEKIGTQVTRRLNRAATDAEGYSEKFSESITKLLGK
Arash_gp140	CDS	81151	80741	-	structural protein	ATGAATCTGTTTGAGAAAGCAACCCGTAAAGCCTTCCGTTTTCCTACTGGTAAAGGCGAACTGACCATTGAGCAGCTCTGGCAGCTGCCGCTCCTGGCCCGCGGCATCAACACCGTCGACCTGGATACTGTGGCTCGCACCATCAACAACGAGCTGAAGGCGCTGGGCGAAGAGTCCTTCGTTAATAAGGGTGACAACCCGAAACGCGGTGAGCTGACCGATAAGCTGGACATCGTTAAGCACATCATCGACGTTAAGCAGTCTGAAGCGGCCGCCGCTGAGAAGCGTGTAGCTCGTCAGCAGGAACGCCAGAAACTGCAGGAACTGCTGGAGCGTAAGAACAACGAAGAACTCGAAGGTCTCTCCAAAGAAGAGATCGAGAAGAAACTGGCCGCTCTC…	MNLFEKATRKAFRFPTGKGELTIEQLWQLPLLARGINTVDLDTVARTINNELKALGEESFVNKGDNPKRGELTDKLDIVKHIIDVKQSEAAAAEKRVARQQERQKLQELLERKNNEELEGLSKEEIEKKLAALDGE
Arash_gp141	CDS	83167	81161	-	structural protein	ATGAGTAACTTCAAACCGTTTGCTGCAGCGGTAGCTAAACAATGGGACCGTATGTCCGCCAATGAGCTGTTCCGCACCGATGTCGGCGGCGATGAGCTGGCTCAGCTGTACCTGGATTCCTTCCCGGAAGGCACCAACCCGATCTTCCGCGTGCGTACTGAACACGACGGTTCCTACGATAAGAACGTCATCCGTCGCATCGGTAATGTCGTCTCCATCAAGAACGGCGAGCTGACCTCCGTCTGGGATATCCAAGGTCTGGAATTCCCGTATGACGTGGTCGCGAAGGCATTGGCTGATCGCGTGAAAGCTGCAGCGGTTAACTCCCTGTTCCGCATCAACGAACGCAAACTGGGTTACGTTGAGACTAAAGAAACGCTGGAAGACGGCACTATCCTG…	MSNFKPFAAAVAKQWDRMSANELFRTDVGGDELAQLYLDSFPEGTNPIFRVRTEHDGSYDKNVIRRIGNVVSIKNGELTSVWDIQGLEFPYDVVAKALADRVKAAAVNSLFRINERKLGYVETKETLEDGTILTWNHFHVAIADRHYDRSVGETIGAFNTTIAVFKRGLDEITPVALETALDLIDSNSVYRGAEFRKGVAEFQKIKLAYDQMSEREKNTYLWNNASFPQARIRNSAVGTFLTDLSEGKMSIEAAVEAFGRKTDPTNYKRPTSIITKGMVDQAMKTIRELDLEPALERRHAKLSDVNVNDVIWTSGAARQVMKGGVAGLLEAEVTQRPSKDKPEDISAADFFSKVVPQASTMEVFVKNSMQKNLMSITAPVHEDVNPLFKWDNNFGWTYN…
Arash_gp142	CDS	83472	83245	-	hypothetical protein	ATGATTGAGCTCCTGTTCGCCGTACTCGGCATGTCTGTCTGCGTGTTAACCCTCATGCCCTACGTCGCAGCTCATCACTGGGGTGCCTACCGTCGAACGCCTTTCGGTGAAGTCTGTGAACGTAACAATCACTTAGCGACCGTCATCCGGGTTGCTATCGTACTGATCCTCGCTACGGCGGGGTTCCTGTGGTCTGCAGCGTCTCTTATCGAGCTGGTCAGGACTTGA	MIELLFAVLGMSVCVLTLMPYVAAHHWGAYRRTPFGEVCERNNHLATVIRVAIVLILATAGFLWSAASLIELVRT
Arash_gp143	CDS	83917	83465	-	RNA ligase	ATGGGAAAGGGTTACGCTAAGTTAATGGTCGATCCAGTCGACGCGAAGAAGATCGAGAAGGCAGTCAAACCGTTCGGCGTGAAGCTCATGCCGCTGGATAAGCTGCACTTGACCCTAATGTACGACAAATCTAACCCGGATATCGACCCGGGTGTGAAGAAAGACACGCGGTATATCGCGACCGTGACGGGTGTCGAGCACATGGGTGAACCGGGCTCCAAGTGGGAAGCGGTAGCACTGCAGTTAGAGTGTCCGGAACTGAAGGCTCGTCACTTGGTGCTGCGGGCCCGCGGCTTTAAGCACTCCTACGATGAGATCAAACTGCACGTCTCGCTGGCCTACGGTCCGGAGAACGTGAAGCTCATCCCGCTGATCGAGAAACTCTTGGCCGACGGTAAG…	MGKGYAKLMVDPVDAKKIEKAVKPFGVKLMPLDKLHLTLMYDKSNPDIDPGVKKDTRYIATVTGVEHMGEPGSKWEAVALQLECPELKARHLVLRARGFKHSYDEIKLHVSLAYGPENVKLIPLIEKLLADGKLPNKIHLDRETWEVLDD
Arash_gp144	CDS	84150	83917	-	hypothetical protein	GTGGATCCAACTAAAGTGGTCGTCCTGGGTGCAGGCCCGGGAATCTCTCGTGGGACGATAGACTCTCTGCTAAGTGACGGCGTGGTCGTCGAGCACAAGCTGCACAATGACTTCCTCGGCGATGTCATGGTCATCCCTCGTAAACCACGTGAGAGCCGTACCTACGAGCCTAAACGTAAAACCGGTGCCGCGGCTATCAAGCGTGCATCTAAGAAAGCAAAACGGAGAAAGTAA	MDPTKVVVLGAGPGISRGTIDSLLSDGVVVEHKLHNDFLGDVMVIPRKPRESRTYEPKRKTGAAAIKRASKKAKRRK
Arash_gp145	CDS	84350	84150	-	hypothetical protein	ATGAACGTACGAAATAAGGCAGGTTACGCTCTGCTCTCCCTTGTCGTCTCGCATCTCGGAGCGGTAGTGAATGCGGAGACCTGCGGTCCCGACGTAGAGGATCGCCCTCAGGACGCTCCGTGGAAGGTTCGTCTGTACGGTGCCAATAAGGACCGTCGGGCGGCCCGTAAGAAACGTGCTAAGAAATTAAGGAGACGATAG	MNVRNKAGYALLSLVVSHLGAVVNAETCGPDVEDRPQDAPWKVRLYGANKDRRAARKKRAKKLRRR
Arash_gp146	CDS	85764	84334	-	methyltransferase	ATGTACTTAACTCAGATTCGCTATGGCTTTGCGACTAACTCCTCGTCCTCACATTCTGTCATTCTGGCGGATACCCCTCAGCGTGACCGCGACGTCCCAGATGACTTCGGCTATGGCTGGGATACGTTCATCTTAGCCTCCGAGCAGGCCAAGCGTGATTACATTTTCGTTGCCTGCCGTGATGCTTTCGAAGGGACTGATGACTGGAATGAGTTCCTCTTCCTGTTGAATCCGTCTGAAGCCCTGCTCGAGAAAGAAGAAGGTTGGCGTGGCCTGGAGTACCCGGGTTACATTGACCATGAGTCTGCGGCGATGATGTCCACCTCGACGATCGAGGGCTTGAAGGAGCTGATCAAGTGGGCCGAGAATCCACGCGTCGCTATCCTTGGTGGGAATGAC…	MYLTQIRYGFATNSSSSHSVILADTPQRDRDVPDDFGYGWDTFILASEQAKRDYIFVACRDAFEGTDDWNEFLFLLNPSEALLEKEEGWRGLEYPGYIDHESAAMMSTSTIEGLKELIKWAENPRVAILGGNDNTDYDFGIPGVEFSPWDLRNMIRRDEARGSVFFDPHRGTKIHLFDEPINFDTYIAAAPELVDIKLTDWCDLACKFCYQDSTKKGLHAPLSAIKGIIDDLAAAGVFEVALGGGEPMAHPNFGEILDYCKTKQIRPNFTTRNYKALTTPEFKQYTQKCGSVGISIATPNDVADLMQYHDQMTVYNCSLQVAMGAQSAEDFASMLALIDDANHFSGMILLGYKDTGRGHRAKGNRWYGPDRVDGADPIEMYKAFLAARKAKHQWGYGMP…
Arash_gp147	CDS	86123	85755	-	hypothetical protein	ATGTCAGCCTCTCAACGACTGTTCTTGAAAATACACAAGGCGATCGCTGAGAAGGCCGGCGGAGACCTGGTAGGCTATTCAGTCTACCGGTCTCTCCGACTGGATGCCCTTCAGATCTCATCGCTTTTAGATACTCCACACGATGTGCACGCTGAGACCTTCGCCCGCATGCACGCCGCCCCGAAAACGATCGCGGACACCCGCAGAATGTTCCTCCGAGCTTTAGCCGCCCGTCAGGAGCTTCGCGATGACTACGCCGTCTCCGTCGACATTAAAACCCGCGGCGTCACGGAACCGCCGATCGTTACTGCTATCAACCTCTGGGACACTGACCCTCTTAACAAAATCAGGATAACGCTATGTACTTAA	MSASQRLFLKIHKAIAEKAGGDLVGYSVYRSLRLDALQISSLLDTPHDVHAETFARMHAAPKTIADTRRMFLRALAARQELRDDYAVSVDIKTRGVTEPPIVTAINLWDTDPLNKIRITLCT
Arash_gp148	CDS	86423	86124	-	hypothetical protein	ATGACTAAGCAAGAGATCTTCCACCGTCAGCTGATCAACTCCTATGTTAAGCATGTGGCGACGACGCCGACTGAGGAGTTCCTGGTACGTTCCGAGTTGATTCGCCGCACGCGTGAATTCCTCACCGGGATGATGGAATGGGTCAACTACGAGAATGCCTCTTCAGCAATCTTCTTCAACGGGGACAAGCGGGCGTACAACGAGCACTTAGAAATGGCTCTGATAGAGCAGCCTGCCTACGTGTATGAAATCGAAACGTTCCCTTACGGGGACACCACTTTGAAATCAGTGAGCCTCTAA	MTKQEIFHRQLINSYVKHVATTPTEEFLVRSELIRRTREFLTGMMEWVNYENASSAIFFNGDKRAYNEHLEMALIEQPAYVYEIETFPYGDTTLKSVSL
Arash_gp149	CDS	86857	86420	-	structural protein	ATGGATATCTTCCGCACTACAACCAAACACCTGCGTTTCAGTCTGCAAAAACGTCTTCTCGATGAGATGACAGAGGCTCTCCCACCGCTTGAGAGCTGCATAGTCGGCAACATCATGATGCTGCGTAACGACATGGCTCAGCGTGAATTGAATGAGTACATCCGGGAGCAGACCTCTGTTCGCGGTGAAGAACATTCTTTCATGTTCCGTGAGATGTACGGCGAAGAGAACCTGACCACTGAGTGGAAGACCTCTGAGCTTCTCAATGAAGCGGCCAATTGGATGATCGATAATGACATTCACGGCTCCTTCCACATCGAAGCTATCGTGTGGGCGTACCGTCAAGATTATCTTGGCCTTCCGTTGATCAAAGGGTTCACCGTCCGCGGTGACGGTGTC…	MDIFRTTTKHLRFSLQKRLLDEMTEALPPLESCIVGNIMMLRNDMAQRELNEYIREQTSVRGEEHSFMFREMYGEENLTTEWKTSELLNEAANWMIDNDIHGSFHIEAIVWAYRQDYLGLPLIKGFTVRGDGVMKNVVHSFGALK
Arash_gp150	CDS	87246	86860	-	hypothetical protein	ATGGAAAACGGTCAAACACTTCTCATCAAAATGTCAGTAGCAGCTGCTCAATTTGCCAGTACTGATCCGAATATACGCTACCTACTTCATAAGGAATACTTGCGGGTAAACACTGAAACGTTAGAAAGGTATCGGCATAGTGGAAGCCCTATGAAACGCTTCTACGCTTCTCATTTGAGGGATACCTTCGGTAACACCCTCGATTCTAGAGAAACAATGTATGACATGATCATCGATTTCGTTAAGGATCGAAACTATGTCATCGATGTAGAGTTTGAAGCAAGAGAGTTTATGGCACCTCTCGCCAGGAGCATCACTATAAGGATGGGTGGCAAGACCTACAAGACAACCCTTCGTGCCAAATCAATCAAATTAATCAAGGAGTAA	MENGQTLLIKMSVAAAQFASTDPNIRYLLHKEYLRVNTETLERYRHSGSPMKRFYASHLRDTFGNTLDSRETMYDMIIDFVKDRNYVIDVEFEAREFMAPLARSITIRMGGKTYKTTLRAKSIKLIKE
Arash_gp151	CDS	87639	87304	-	structural protein	ATGACCCCGTTTGAAAAAGCCAGTAAACATCTACTCTTCTGCATCATGCGGATGGTAACCGAGCAGCAGACTGAACACGGGGCATTCCGCTTCGTGTATCACCGCACGCTCAACGAGATCAAGGATAAGCTATTAGAGACGGCCGAGGGTGACATGAAGTACGTCATTATTTTCGCCACGATGTTCGGCGATACGGCGTCTCCAGCGACCTCCATGAAGCTCTTCGCCGGCGCCGTCGACGCTCTGATTCAGAATCCGGGTGCTGAGCTCTCGATTCTCTGCCAGCCTCGGGACTATACGGAACTGCCGGAGGTGGTAAACATCATCGTCAAGTAG	MTPFEKASKHLLFCIMRMVTEQQTEHGAFRFVYHRTLNEIKDKLLETAEGDMKYVIIFATMFGDTASPATSMKLFAGAVDALIQNPGAELSILCQPRDYTELPEVVNIIVK
Arash_gp152	CDS	88283	87636	-	DNA polymerase theta	ATGATCCGACACTCTCAGCAATGGGAGAATACAGAAAGCGGACTGCTTTATGGTGCTACAGTAAATAGTATTGCCCGTGACTTAGGCATTGAACTGTCGGAAGCTCAGGAGATCGTTGATGCATACTTCAACATCTATCCTCGAGTGAAAGCCTTCATCGCCGACTGCCACGCTATGGCAGGGGATAATCAGTTCGTCGTTACTCCGTTCGGTCAACGCAAAATGGAATACGGCACACTGCCTATGTTCCGTGGCTCTGCCGCCTTCAATGCGGCGAAGCGTAATGCTCAGAACGTGATGATTCAGTCTCCAGCATCAACGCTGGGTCTCGTGGTCTTCACCGAACTGAACCGCCGTATGAAGGAAATCGGTGGGCAGTGCATCTGTACGGTGTACGAC…	MIRHSQQWENTESGLLYGATVNSIARDLGIELSEAQEIVDAYFNIYPRVKAFIADCHAMAGDNQFVVTPFGQRKMEYGTLPMFRGSAAFNAAKRNAQNVMIQSPASTLGLVVFTELNRRMKEIGGQCICTVYDSIEIEVPLAKAEEAVKLGYYVMNDWPQEVFDWLNFPIGADGEIGWNWGDVEPVYANTTQAEIMSMLAAANSDKFQEALRIAA
Arash_gp153	CDS	88473	88288	-	hypothetical protein	GTGAACTCAGGGAAACCCCTCGTGGGCAATCCTGAGCCAAGCTTAAGCCTTGTGACTAAACAGGAGGTAATATGCCTAAATTTGGTCACAAGGCTTTTGAAGGTGCAGAGGTCATCCCGTAAGGGAGTAGGGGCTAAGGGTGAGATTCCTTTAGTTTCCGAAGCGCCGGGCATCTCTCTGAGATGA	MNSGKPLVGNPEPSLSLVTKQEVICLNLVTRLLKVQRSSRKGVGAKGEIPLVSEAPGISLR
Arash_gp154	CDS	89463	88501	-	DNA polymerase nu	ATGAGAAAGCCTAGTAACTTCACATACGAATGGTACGACTACGACGCCCTGAACGCGTACGCCGGCCTCGACTGTGTCGCTACGCTTGAGCTCATGTCCTCCCTGATGCCTAAGCTGCTGGAGAAACCCCGCTTCACCTGGTATAAACAGGGTCAGCGTACGGTCTCGACGGCGCCCTCTGTTTTTTCTGAGCAACTGAACATCAAGACCAAGGCCTTGGAGTTCATTTGCGACATGGAAATCGTGGGGATGCAGTACGACATCGAAGGGAACCGGGCGATGGATCGTCGCATGGTTGAGGACTTAGCGGCGACCGAGGACCAGATTTTTACGGCGATCGGCAAACGTATCGACCTCTCCTCCGCCGCCGTCCTGAAGGACTTCCTGTACCGTGAGAAA…	MRKPSNFTYEWYDYDALNAYAGLDCVATLELMSSLMPKLLEKPRFTWYKQGQRTVSTAPSVFSEQLNIKTKALEFICDMEIVGMQYDIEGNRAMDRRMVEDLAATEDQIFTAIGKRIDLSSAAVLKDFLYREKGFEAPLQTKHGDDSTSGDALMALHKIHQLPWLEAIKKRNDVFAMHGNFIKTYIEDWVKSDGRVHPSYNLHGTSSHRISSSEPNLLNLPRGYYGYNIRQLYTAKPGYIFLAFDFSSCEVKILAALSGDETMIEACVSGKDFHSYTASMIYHIDYDEFVAIVKDHHHPEHKKYKNYRQGAKSVTFVMEA
Arash_gp155	CDS	89674	89450	-	hypothetical protein	ATGCAAGTAGAAATCCTCTCGATACCTGCAAAGGTCCACTGCATAGGACTAAGCTGTCTGAAAGAAGGTGATTCCTTCCACATTTACCGTGAGTCGCCGAACGGTTTCTCGGACAACCACTGGTTCACCTATGGCGACAAGAACCAGTTCGAGAATAACCTTGACGACCTCATTGTTAACGGCATTGAGTTCAAAGTGATTAAGGTGGTCCATGAGAAAGCCTAG	MQVEILSIPAKVHCIGLSCLKEGDSFHIYRESPNGFSDNHWFTYGDKNQFENNLDDLIVNGIEFKVIKVVHEKA
Arash_gp156	CDS	90577	89714	-	structural protein	ATGATTACTGACTACATCAAAGCAATTGACCGTGACCTGTACGGCAAGTATATCTCCTTCAACCTCGGCTATCTGAACGACCTGAAGATCTCCCTGTTCTCTCAGATGCCGGATGACTATGCCCTGAAGAATATACTCGCGAAAGACGAGATGGATCCGTTCGCCATGAACCCGGCTGATGCACCGAAGAAGTTGCATGCAGCACTGGGCAAATTGATCGAGCGTCTCTACTTCTACAACGAGCAGGAACAATCGGTCATCAACGGGCTTCTGACCTATATGGAAGTCTCCCCACGTCCCGACCTTAACCTGGTCGTCTCGAAGTTAACACCGCTGCAGGAAATCTACCAACAGCTCACTGAGATTGAAGTAGGTGATGCCGGTATGCTCGTGTACTCG…	MITDYIKAIDRDLYGKYISFNLGYLNDLKISLFSQMPDDYALKNILAKDEMDPFAMNPADAPKKLHAALGKLIERLYFYNEQEQSVINGLLTYMEVSPRPDLNLVVSKLTPLQEIYQQLTEIEVGDAGMLVYSKMLYNRSRIMALQTRGLNDAERELRTELDKTVPADEVAAMLSRMNSIHHALKSVKQSVIPNMKDKEICAMIMDISEAMITYRRSLIAPEKAGMGDFDLAASEAALLKKEPTPAAGENLKLIVDNYSAKNLAFTPADFLLSLNEGVRLSGINLMV
Arash_gp157	CDS	92280	90754	-	nicotinamide phosphoribosyltransferase	ATGTCATTAATGCAGAAAGTTTTAGATATCCGCCACCAGGCGAAAATGATGGTCGAGCTCCATGGCCAGCCAACGTCGTTCAACCGTATCTTCTCTGAAGTGAACTTCAACCCGCTGACCTGGATGGATGGCTACAAGTTCTCTCAGTTCCAGCAGTATCCATTGAAGACGAACCACCTGCTCTCCTACATCGAAGCCCGCTTCGGTGCCAAGCACGTGGACATCCCGTTCTACATCCAGCCGTTCCTGAAGGAGTTCATGACCCGTCCGCTGACCCAGCGTCACATCGACGACCAGGCTCGCTTCAACGCGAAGTACGGTGCTCCGTTCAATAAGGCCGGCTACGAGCGTATCGTGAACGAGTTCGGCGGCCGCTGGCCGGTAGAGATTAAGGCGCTT…	MSLMQKVLDIRHQAKMMVELHGQPTSFNRIFSEVNFNPLTWMDGYKFSQFQQYPLKTNHLLSYIEARFGAKHVDIPFYIQPFLKEFMTRPLTQRHIDDQARFNAKYGAPFNKAGYERIVNEFGGRWPVEIKALPEGCIVPPGVPMTYIEETHPDFAWIISPFETAMLRGVWYMTTVGAVSLAVQKTIRKYLEASSDLSPEEIEETMKLMLNDFGARGATGHEGAMLGDMAHLLTGQLGTDTVEGVDGLRIYYHHEHGAGGMTIPASEHSTATSFGLDPEQEIAFNNHMIEQFGDGFIFASVIDSADAHRNVRDHWGTANLDRVLAMKARLVLRPDSGVPEEESVAVLELMWERFGGHVNSKGKRVLNPKVRMIYGDGINEESIERICHAVVTAGFSLEN…
Arash_gp158	CDS	92437	92285	-	hypothetical protein	ATGACGCACGCCGAGTGGTTTTACATTGCCCTGCTGGCCTTACTGGCCATGCAGGAGCCGCAGTCTCATCGCCAGTCTGTGGGAATGATCCTCCTGACCGGTACAGTGCTTTTCAACGGTGCCCTCGCGGTCATCGACTTAATTAAGGGATAA	MTHAEWFYIALLALLAMQEPQSHRQSVGMILLTGTVLFNGALAVIDLIKG
Arash_gp159	CDS	92934	92434	-	structural protein	ATGAATCCGATTGTTAAGTACCTGATCGCGATTGGCTTGTTCGGTGCGTACACTTACGGGGTCTACTCCTTCGGCGTCTCTCATCAGGGTACGAAGGATGACCTCAAGAACGCCGGGGCGACCATCACGCAGACGCAAAAGGCTCGCTCGACCGAACAGGCCCTGAATACCGACGCCTGGAAGATCGATGCGGCGTACCAAAAAGGGCTCCAGGAGGGCCAACAACGTGCACAAACTCTCACTAATTCTCTTCTTAACGGTTCTGTCGGGATGTACGTCCCAAAAGTTCCAACCACCACCGCCGTGCCCGGTCATCCCGCCGCCGTCGCCAAGTCTGTTGCAGAAACACAATGCAGACTTCCTGGACAGACTGCAGCAGATCTTACCGACCTTGCCCGT…	MNPIVKYLIAIGLFGAYTYGVYSFGVSHQGTKDDLKNAGATITQTQKARSTEQALNTDAWKIDAAYQKGLQEGQQRAQTLTNSLLNGSVGMYVPKVPTTTAVPGHPAAVAKSVAETQCRLPGQTAADLTDLARRADAIVEQSNALVDYYERVLAKVGHPELILERK
Arash_gp160	CDS	94241	93000	-	nicotinamide-nucleotide adenylyltransferase / ADP-ribose pyrophosphatase)	ATGAAGCAATACAAATTAGCTGTAGTTATCGGCCGCATGCAATTCCTGCACAATGGCCACATCCATCTGTTCCGTGAAGCCGCGAAGAAAGCGGATCAACTTTTAGTTCTCGTTGGCTCTGCCGACAAAGCACCATCTCCGAGCAATCCCTTTAACTACGCCGACCGCGAGCGTGTTATTCGTGAAGCATTAGCTGAAATCTTCCCTGGTGCAGATCACCTCATCGGTGTCAAACCGCTGGCGGATGACTATCGTGAAGAGCAGTGGCAGCTGAACGTGATGAACGCCGTCGCCGCATACTGCGATGAGCAGATGCCGGAAACCGGACTGCGGATCACCGATGAAGATATCGTTCTGGTTGGTCACGAGAAGGATGACTCTTCGTACTACCTGAAGTCC…	MKQYKLAVVIGRMQFLHNGHIHLFREAAKKADQLLVLVGSADKAPSPSNPFNYADRERVIREALAEIFPGADHLIGVKPLADDYREEQWQLNVMNAVAAYCDEQMPETGLRITDEDIVLVGHEKDDSSYYLKSFPQWAFYNAPNDRGLNATDFRKELFDLEPAKDYTFLPRLFDLLQSLHPKDGAELSKIIQDYIGNSHGLIQHFQIDGKFARILRTMPDMTHLKLNSPASMHAFLEEYIRSDRYFEMRAESQRYRDDKFAWSMAPYPVTFVTTDAVVTYKSSILMIRRKFNPGKGLWALPGGFLGEKQWIRDSIIRELREETRIAVPNDDLLRIMQPIQVFDNPGRSLRGRTITHAARFNLDHLGLEKRPKVRADDDAEAVRWFTFSEILKADSELFE…
Arash_gp161	CDS	94578	94303	-	hypothetical protein	ATGGACGCTAATCAGGCCCGCCAACAAACTCAGGCGACAATCTCCGCTCAGTTCTCCCAGCTAGAAGGGATGGTCATGGATAAGATCTCCGACGCCGTCAAGCGTGGGGATTATTCCGTGATGGTTCAACTGAGCGGAAAGAGCCCGGCTGCCCAATCGGCTCTACGTGAAATGCTTGTCGCCGCCGGCTATACGCTGAAAGACAGTACAGGTGATCAACGTGATTATGGCTACGTGACCATTTCCTGGTTGACACCACCTGAAGTAACAGAGTAA	MDANQARQQTQATISAQFSQLEGMVMDKISDAVKRGDYSVMVQLSGKSPAAQSALREMLVAAGYTLKDSTGDQRDYGYVTISWLTPPEVTE
Arash_gp162	CDS	94832	94578	-	hypothetical protein	ATGACAGATAAGCTTATGCAAGCAGCTGATGCGGCCGCTATAGTTCGCAGTAGCATTGATAGTGCCGTGGAAACCTATCTCAAGAACATTATGCCGTACATCCGTAAGGCTTCTGAGATGGCAGTACCCTTTGTCACCAGTGATCCGCACCCTAATCCAGACGTCCAGGAGAAGATTGCTAAGAGTTTAGAGAATCTGGGCTATAAAGTAACTCTTCTCCCTGAAAACGCCTTGAAAATCTCCTGGAGTAAATAA	MTDKLMQAADAAAIVRSSIDSAVETYLKNIMPYIRKASEMAVPFVTSDPHPNPDVQEKIAKSLENLGYKVTLLPENALKISWSK
Arash_gp163	CDS	95464	94829	-	hypothetical protein	ATGGATACATCCGAGAAAAGTACCGCATCCCAGTTGATGATTATGGGGTTCGACGCACTGGATTATGTCCGGACCTGTTCAGCTGACCCTGGCCGCCTAGCGTCCATCTTCGCCTCTGATGCTTCCTATGACGAGGCGAACAATTCGATCACCATCCCGCCACTGCATGAGCTCTTCGTAGGAGAGGGTCACGATGAGAACGCCGATGAATTCGTTGAACGTCTTCGTCGCTTAGGCTTCAATGTGTTCTGCTCCTTCGACTCGACGCACATTCAGTGGCGTTCGACCGTCACCTTCCCGAATGCCCGCCAGGCGGCGGACTTCACGGCTGATGCACTTCAGCCTTTAGTCGACAAATGCATCCGGGAAACGAAGTATGAGCTTGAAGCCGCTATCGTA…	MDTSEKSTASQLMIMGFDALDYVRTCSADPGRLASIFASDASYDEANNSITIPPLHELFVGEGHDENADEFVERLRRLGFNVFCSFDSTHIQWRSTVTFPNARQAADFTADALQPLVDKCIRETKYELEAAIVKHCFSTVIRKIMEYDASVQAEVVIFLKNSGYQVKEEYTHYGDCIDGSSLHSGYIVSWYPPKVVRDIEVIPRWKFWRKK
Arash_gp164	CDS	95940	95581	-	hypothetical protein	ATGAACGCGTTATTTGAAATGGTAAGTAAAGACCCAGAGACCTGGACCCCGATTGAGAAACTCGGCCCAGTCATGCAACTGATTGGCGAGCCCCAGGTGGGTGACTTTATGGCAGAGCAAGGCGGCCAGACTGTCTTCCTCTGCACCGAAGTAACGCGTGTGCGTGTCTCTAAGGTTGAGGGTATCAACATTCAGTTTGAATCCGGCCGCGGTATCCCGAACTGGTTCCATCAGGTACAGAATGCCATCCAGGCGACCCCTGGCGGCATCTTCTTTGGTGGCATGCAGATTCACGAAGGGGATCACTTAGTGGCTGACGGCAGAACCGTACGTTTGGAGAAAGCGAGTGAAGCTGCTTAA	MNALFEMVSKDPETWTPIEKLGPVMQLIGEPQVGDFMAEQGGQTVFLCTEVTRVRVSKVEGINIQFESGRGIPNWFHQVQNAIQATPGGIFFGGMQIHEGDHLVADGRTVRLEKASEAA
Arash_gp165	CDS	96282	95950	-	structural protein	ATGCCATACAGTCAAAACCTGGCCGATCTCTATAAGAAGCTCGACCAGTTATCTTTCAGCGATTTCAAGGAGTTCACCTCGGAGGAGATGCACCGCTTCCGTGAAATCCTCGCCTTCGCCGACCCGGATGATTATCCGGATGAATTCGCCCTCGTCCGTGTCCACAATTGGCACAAGCTTCACCAGTTCGATCAGCAACGCTTCGTTCTTCGACATAAGTTGACGGACCAGTATTTGCGGATTACCATTAATCGCACACCTGACGGTGAAATTCACAAGAATGACGTCCGTCAGGTACAGAAACGTTACGAAATACAAGCCGTCTACGACTAG	MPYSQNLADLYKKLDQLSFSDFKEFTSEEMHRFREILAFADPDDYPDEFALVRVHNWHKLHQFDQQRFVLRHKLTDQYLRITINRTPDGEIHKNDVRQVQKRYEIQAVYD
Arash_gp166	CDS	96580	96248	-	hypothetical protein	ATGCGACTGATCAGACTGTACGAAAAGTACGTCGATTGGTATCACCGTAAGTTCCCAACCGAGATGGAGGACACGTGCCTCCATTGGAATTTCCTCGAAAAGGAAACCATCCACCACGTCTTCGTGTCGATCAACGGGGTTAAGCTCCTCGTCATGGTCGCACGGGACGTGGCCGGTAATGTCTTCACGGTCTGTCATGCCAGGCGCCGCTGGGGTGCCTTGAAGATCGACGGATTCTATCACGGTGGGCGGCTCTACCCCGCTCGTTTGTTCCACCTCTATCTACAGGCAGGATTTGATGCCATACAGTCAAAACCTGGCCGATCTCTATAA	MRLIRLYEKYVDWYHRKFPTEMEDTCLHWNFLEKETIHHVFVSINGVKLLVMVARDVAGNVFTVCHARRRWGALKIDGFYHGGRLYPARLFHLYLQAGFDAIQSKPGRSL
Arash_gp167	CDS	97278	96571	-	structural protein	ATGAAGAAACTTCAGATTAGTGGCAAGGAGTTCATCCGTTTCGATGGACTGTACTACAACCTGACGGACCTGTTCCGTCTGACTACTCTGGGCGGAATCCGCTTAGAGCCGTGGGGCTGGGCTCAGTCTGAGAATCGTACACGCGACATTTCTCGCCGTGGGTGGTTCTTTAAGAAGTCCTGGGCGAAGGTGTCCGTGCTGATCGAGTACGCACACTACCTGTCCCCGCATCTGTATCGTGACGTCCTGCGTGCCGTGGATATGGACGATGAGGAGAAGCTCATTGCTATCCTGGGTGAGCGTAAGGCTACTCGTCTGGATCTGCGTGTCGAATCCTTCCTGCGTCGTCGTCGGGAACTGAAGGCAGTCTCTTCCGTCCTGGCGACGAAGGTTGATCGT…	MKKLQISGKEFIRFDGLYYNLTDLFRLTTLGGIRLEPWGWAQSENRTRDISRRGWFFKKSWAKVSVLIEYAHYLSPHLYRDVLRAVDMDDEEKLIAILGERKATRLDLRVESFLRRRRELKAVSSVLATKVDRKVPAEKMQRTLRTPTRSMSHSRSMGPSIQHHNSEPDYLTQAMLTQAVLNNWDDSSHRSHSSHSRHDDVCSTPSYSSHDSHSSSSWSGDSGGSYDSGSSGGCD
Arash_gp168	CDS	98605	97259	-	uracil DNA glycosylase	ATGGCTATAAACTCGCCAAAGCTGCGGGGCTCAAAAGAGAAAGCGCCGAAACCGAAGCGTACCAAGATTCAGGACATGGACCTGGATACTCTGTACGAACAGGAGAAAATCACACCTACCGTCAAAAAGGCTATCTTAGCTCTAGAAGACTTCAGCAAGATTCAGCCGCGGTACTGTGAGAAGGTCTGTGGGATGCCGTGCTCCCTGAAGAAGCCCGCGTTAGCCGACATCAATGATGACAAGGTTGACGTGATTATCATCCAGGATCACCGTGCCGGTGCCGACGGATGGAAGACGGCTCAGCAGGTCAACCAGCTGCATAATCAGCAGATTCACTCGCTGGCCCGCTTAGCGTTCGGTCGGGATCTGACCTTCAAAGTCCTTAACTTAGCGAAGTGC…	MAINSPKLRGSKEKAPKPKRTKIQDMDLDTLYEQEKITPTVKKAILALEDFSKIQPRYCEKVCGMPCSLKKPALADINDDKVDVIIIQDHRAGADGWKTAQQVNQLHNQQIHSLARLAFGRDLTFKVLNLAKCWGESNKKVTSTQMLGCAPYLWEEIRRTKPKAIVSMATEVTKALGFPYSNYNNRGEYYLTEADGLPEVPVLITLHVRVLNMLRQNASGKMYGADFTGVILNDLAKIPQILNRQIPIGGLRENVERIIADQVFVTTKLEHVKDITDVLMKLPPNQVISWDLETTSLDPWSEDARILTCQFGYRREDGKVQSFVVPLWHKDQVFYDPNEAWKFIIPVLLSERAKVGHNVKFDVLYCTVTTGIRPRGKIFDTMLMIHSLNSGIQGNYGLK…
Arash_gp169	CDS	99346	98837	-	structural protein	ATGAAAATGATTCAAGTAATGAAGCAGGAAATTCAGGCGGTACTGGACCAGCTGCAGAACCAGAAAATCTCCCGGGAGGAAGCGGAGAACCAGCTGCTAATCCTCTCCTGCCTGAGCAATCAAGCACCGATCGGGAAGATTTACCGGGCGACGGAGAAGAATAAAGACCGTACCGGCGATATTATTCTTCGCTCTAACAGTGAGTGCAATAACCTTCCGGAGAACGAGTTCTGGGAAGAGATTGGGTTAGCTTGGTCCGGACCGGTAGGTTTCGGCTCTATGCCGGAGGGTTTTATCTCGACGAACTTCGGCATCATGGTAAATCTCTCCGATTACATCACTGCGGATATCAAAGAGAACCAGATTATCCTAGGTTCTGGGCACCATAAACACTTCCGT…	MKMIQVMKQEIQAVLDQLQNQKISREEAENQLLILSCLSNQAPIGKIYRATEKNKDRTGDIILRSNSECNNLPENEFWEEIGLAWSGPVGFGSMPEGFISTNFGIMVNLSDYITADIKENQIILGSGHHKHFRGIVSLYYANEAELRSLQHTINLALENYPCSSSEESQ
Arash_gp170	CDS	99618	99803	+	hypothetical protein	ATGAGCCGTATGCACACGCTGCTGCAGAGCCATCTTCGCCCGACGAGATTGATGCAGGAGAGCAATCACCGCTTCCATCTCCTCACGGGTAAAGCAGTTCCACCCCTTACGCAGCTTCTCATGGATCGTGGTTTCGAGGCGTTGCTGTTCTTTATTTGGTGGGTTCTTCATTGGTTACTCCATTAG	MSRMHTLLQSHLRPTRLMQESNHRFHLLTGKAVPPLTQLLMDRGFEALLFFIWWVLHWLLH
Arash_gp171	CDS	100371	100204	-	hypothetical protein	GTGGGCTTTTTCATATCTGTAACCCCTCCGGTTACACGAAAAGTTACAAAGAAATCCCCACACGACAAGGCTTTGAGGCCGTTCAAACGTTGTAACCTTTGTAACCCCACCTCAAGACCCTTATATAAGATTAGGTACCCTTTATATATTACGAATGACTTTTTCTAA	MGFFISVTPPVTRKVTKKSPHDKALRPFKRCNLCNPTSRPLYKIRYPLYITNDFF
Arash_gp172	CDS	100604	100389	-	hypothetical protein	ATGAAAAAGTCTTCAGGAATGCAGTATGAAGTTCGTCCAGTAATGCCTATGGGCAAAAACGGTGTGCGTAAGAAGGGTCGTTACAATAACGCTCCTAACTCACAGATCTTCCATGCTCACTCCCCGGATGCTGCAATCAAGCAGGCGGTAGTCAAAGGGTTCATCCCGAGCAATACCGTCATGCAGTACTACGAAGCTGTCCCGGTTCGTAAGTAA	MKKSSGMQYEVRPVMPMGKNGVRKKGRYNNAPNSQIFHAHSPDAAIKQAVVKGFIPSNTVMQYYEAVPVRK
Arash_gp173	CDS	101298	100669	-	structural protein	ATGAACTGGACAGACATCGATAACTTAGATCTCGACCAAGCGGCCCAGGCCGTGTGGGAGAGGAACCAAACCCGTACCCGCTTAGAGACCATCCGCCGCATGCTCGCCGGAGAGGGTGTCGTGGCGGATGAAGCCGGGTACAAACCGGACGGCGACTTCAAGCACCAAATGGTAAATCTCGGGCCGTATGCGGAGAGAGTGGTTGCAAGGCTGCTGACAAAGGGTGATAATATCGCAGTCCGGGCTCCGGACAATAACAACTCACGCGACATCTATATCATCAGCAATGGCCAGGTTCAGCCCCACGGCGCCCAGGTCAAGTTAGGAGATCCTAATGAACACATTTTCTATTCGCTCCGTAAGAGATTGGCTAGTGGCAATCGCGATACGATTATCCTC…	MNWTDIDNLDLDQAAQAVWERNQTRTRLETIRRMLAGEGVVADEAGYKPDGDFKHQMVNLGPYAERVVARLLTKGDNIAVRAPDNNNSRDIYIISNGQVQPHGAQVKLGDPNEHIFYSLRKRLASGNRDTIILDDSLLEDGKLGSDFTPYKRSVLQSDLDRTGVRVVGVPGLVSRARTERQIQGGGLSGLLARAKRIAQDTIHHKEIVI
Arash_gp174	CDS	101535	101344	-	hypothetical protein	ATGTTTGATCCGAATGACCCGAAGTGGAAGAACCCGGAGAACCTGTCCGGTCCGATCGTACCTGGTCACCCAGACTACGTGGCCCCGACGCACTATGAGCGGAAGTTCCCAGTAGTGAAACCTCGGGATCCAGAAGCAACACGTGATGCCCATGATATCTCGGGAATCCATAGTGGGCGTTACCCGCACTGA	MFDPNDPKWKNPENLSGPIVPGHPDYVAPTHYERKFPVVKPRDPEATRDAHDISGIHSGRYPH
Arash_gp175	CDS	101974	101786	-	hypothetical protein	ATGATCACTCAGTGCATGCAGTCTGTCGCTAAAGTTGGGGATCACAATATCCGCATTACCGTGTCCGCTCAGAACCCAGAGGAAGTACAAGCCTCAGTGAAGGCACTGCAACTGATGGGATTCTACGCGGACTTCCAGAATGAAGGTCGTCGTGAGATCTACGTCTCCTGGATGCCTTCTCTGCGTTAA	MITQCMQSVAKVGDHNIRITVSAQNPEEVQASVKALQLMGFYADFQNEGRREIYVSWMPSLR
Arash_gp176	CDS	102209	102021	-	hypothetical protein	ATGAATAAGGTCGAACAGGCCGCACAGTTCTGTGAGGAAGTCCTTGCAGAACTGGACAAAACGACTGACGTTGAGGAGCGCTGCATTCTTCTCAATGTCCTTTCCGATCGATTAACTAAATGGAATCTCGACATGCGTCTCGAGATTATCCGGAGGAAGAGTCTTGAGTCTACTAACACTAATCCGTGA	MNKVEQAAQFCEEVLAELDKTTDVEERCILLNVLSDRLTKWNLDMRLEIIRRKSLESTNTNP
Arash_gp177	CDS	103284	102202	-	DNA ligase	GTGAAGGAATACCTACCGACGCTACTGAAGACTGATTCGAAAGGAATTACTCAGGAATGGAAGGTTTGGTATAGACCAAAGCTGGATGGTACGGCAGAGCTCGGCACCGAGTATGGTCGTCAGGGTGGGAAGATGCAGGAGCACTCAGTCATCATCCGTGAAGGGAAGAACCTCGGGCGTAAGAACGAGACGACTCCTCTCACTCAGGCGGCGGCGGAGGCTCAGTCCCAGTGGAACGAAAAGATCCGCAAGGGGTATTCAGCAACCGGTGAGCAGCAGACAGACCGTGGGGTGATGCTGGCGGTAGACTATCACGATCTGCGAAAACGTAAGATCGGTGTGAATCTACCGGATGTCGTGATGGTAGACCCGAAGCTCGACGGTATTCGTGCAAAATGG…	MKEYLPTLLKTDSKGITQEWKVWYRPKLDGTAELGTEYGRQGGKMQEHSVIIREGKNLGRKNETTPLTQAAAEAQSQWNEKIRKGYSATGEQQTDRGVMLAVDYHDLRKRKIGVNLPDVVMVDPKLDGIRAKWHSGSFLSRGHKAFKAIPQRIHQYLQGRGPVDGEMYIHGVSLRTLNGLVNKPNAILTPRLEYHLFDLPIPGMPVEERKARLKEMYDNDEAKAHGIFVVPYYVIDSVRVREYMDRFIAAGYEGIMIRLLKSMYLFNNKRSYDLIKWKDFLEMEFEVIDIIPDREGYALAVCRYEGVEFEVTLKATDWMKDDIMKNPEKLIGKPLTTRFQGWLDSGKPQFARGIVERIYE
Arash_gp178	CDS	103439	103281	-	hypothetical protein	ATGAAATTAATTGTTGGTCTGTGGGCATTAACGTTATTTCTTCTCGTGATTACGCTTTGCGTGGCAGGTCTTCCGGGTCAGATGATGGGTGGATTCGCAGGAATGTCCCTTGGCTTAGCGGTGTGCATCACCTGCGTAACGCTAGGAGGTAAGCTGTGA	MKLIVGLWALTLFLLVITLCVAGLPGQMMGGFAGMSLGLAVCITCVTLGGKL
Arash_gp179	CDS	103881	103699	-	hypothetical protein	ATGAGATTAGCAATTTCGGCGTGTCTATGGTTCTTGGGTGTCGTGTTCTCCTTCGCAGGCGACATCGCGTCGTTCTACCACTGGGATAAGACAGGGTTCGCCTTCAGTGGCGCCGCGGTCGTTGTCTTCGGTGGCCTGGCGTGGTTCCACTTCAAGGGGTACAAGCGTGCAAAAGTGGATTGA	MRLAISACLWFLGVVFSFAGDIASFYHWDKTGFAFSGAAVVVFGGLAWFHFKGYKRAKVD
Arash_gp180	CDS	104783	103878	-	thymidylate synthase	ATGTATCAGTATCAAAGCCTTATCCAGGACATTCTCTGTGACGGGATAAAGAAGAGTGACCGGACCGGTACCGGCACCGTAAGCATCATCGGCGAGATGCGTCGCTATCCGCTGCGTCAGAATGAAGAGCCGGTGATGCCGATTGTCACCGTCAAGAAGACGAACATCCGCTCGATCATCCACGAGCTCCTGTGGTTCATCCGTGGTGACACGAACATTAACACCCTCGACTGCCATATCTGGGATGAATGGGCTGATGCGAATGGCGACCTCGGACCGATCTACGGTAAGCAGTGGCGTGCATGGCCGGACACCAAGATCTGTGCAGCGGAAGGCGAACGTCGTCTCGAGCTGGAAGATCGTGGGTATGAAGTCGAAGGGATGCTGGACGGCGGACCG…	MYQYQSLIQDILCDGIKKSDRTGTGTVSIIGEMRRYPLRQNEEPVMPIVTVKKTNIRSIIHELLWFIRGDTNINTLDCHIWDEWADANGDLGPIYGKQWRAWPDTKICAAEGERRLELEDRGYEVEGMLDGGPVPRVVMTKEIDQLQDAIETLRTNPDSRRIIVSAWNPGDIDDMALAPCHSFFQFFSEEVDGQRFLTCLLYQRSADVFLGVPFNIASYALLTHMVASITNHTALELVHVTGDTHLYQNHLDLAEPLVEAPTYPLAGIRLADRMDIDEFTFDDIEILNYQSGPFIKAPVAV
Arash_gp181	CDS	105213	104785	-	hypothetical protein	ATGGCGGAACTCTCTGTAATTCCTAAGAGAATGCCGGAGAAGTTCGACGACGTCGACACTGACCTGTGGGCCGCTGAGGCCCTTTGCATGCTGAAGAATCAGGACTGGAACGTCCGCCCGCACTTCTTAGTGGGCCTGGACGAATTCGACATGTGGCGCCACTCCTTAGCATTCTACCACGTGATGAAGGCCCAGGAAGTTCCGATCATCCGTCATGCTCGTGATAGTGTTCGTCAGAGAATGTCCCGAGAGGGAATGCTCTCTGAGGAGAACATCTATATCATGCCGGGGCATGTCCATCCGGAAACCTTCTTCGATCTGATGGAAGGTTCTTTCGCAATTCCTATGGGTGATACCATCGACGCGATCTCTGATGCCTATGATAGTGGTTATGCCATC…	MAELSVIPKRMPEKFDDVDTDLWAAEALCMLKNQDWNVRPHFLVGLDEFDMWRHSLAFYHVMKAQEVPIIRHARDSVRQRMSREGMLSEENIYIMPGHVHPETFFDLMEGSFAIPMGDTIDAISDAYDSGYAIWIVQLKFKG
Arash_gp182	CDS	105812	105195	-	RNA exonuclease	ATGAAATACGTACCGTACATCCCTAAGAAAGCTGTAATGATCGACGCTGAGACGCTCGATAAAATCCCATCCTCTGTGGTTCTGTCCTTCGCCGGACTGATCTTCGAACCGCTGGGATGTAAGCAGCAGCTGGTCGATGCCGACGAGAAGGTGATTGCTCCGAACATCAACATCGTGTTCGAGTACACCGAGACTCAGGCTCACCGCTCTAAATCTCCGAGCACGATCCAGTGGTGGGCTGAACAGTCCGCGGCCGCCCGTGCCGGCGTCTTCAGCGATAAGCTACTGCGTGTTGATTACGAAACGGCCGTCCGCCGCTTCTATGACTGGCTGGCGTACGCTAAGTCTCAGGGTGCCGAGGCGATCTTCGCGTGCTCCCCACGCTTTGACGTAGGTATC…	MKYVPYIPKKAVMIDAETLDKIPSSVVLSFAGLIFEPLGCKQQLVDADEKVIAPNINIVFEYTETQAHRSKSPSTIQWWAEQSAAARAGVFSDKLLRVDYETAVRRFYDWLAYAKSQGAEAIFACSPRFDVGILEDMVRDVYGKDEKGEYYSLPIPFFAEIDVRSIRGFVFGKKKIDWGTKHEALGDCVRQSLEMQEAYAWRNSL
Arash_gp183	CDS	108742	105845	-	DNA primase	ATGTTTAACGAAATCAAAGAACGCGTAAGTATCCTCGACGCTTACGAAAAGTACTGTCCTGGCAACCCCCTCCAGGAACGCGGTGTGAACAACTTCGTGCCAGACGACGGAACCTGTCCCTGGCACGGGGGCAACGGCGGTAACTTCCACATTGTTTTCGATGAGAAAGAGAAGGACAAAGGCTATGCCAAGTGCTTCTCCTCAGCGTGTGTGCATGAAGAAGGCTCTGCTGACGTCATCGAATTCGTCCGCCGTACGCTGAACTTAGAGTCGCCGAAAGAGGCTGCTCTGCAGATTAACGCTGACTTCAAACTCGGTCTGGTCTTTGAGACGACGACCGTTCAGAAAATCTACTGGGAAGCTCTCGACTACTACCGCAACCTGCTTCTGACCACCAAG…	MFNEIKERVSILDAYEKYCPGNPLQERGVNNFVPDDGTCPWHGGNGGNFHIVFDEKEKDKGYAKCFSSACVHEEGSADVIEFVRRTLNLESPKEAALQINADFKLGLVFETTTVQKIYWEALDYYRNLLLTTKVYESLNGKTPMAYQMENRGHREESLLHFQVGWSDGELHKHLKAKGFEYDDMVASGLVILKKGGRAYQDKLPEESFIYPAFVNGRPSRFTFKTQRTGSDGQKLTWQIKKECWLNDVVMMGQDSIKDAEDVAIVEGENDMISLYEMGWEGGILCLNGQPSKMQYEFIGEMLKHKRVHTFYDADEAGDKYRYNTWKYAKGEIHQYKVPEQDNDIDLYIQRRRSDELNPVERLLNDGEVTRPAPDEATNAELKVTGSGNIIEKDGCYFGL…
Arash_gp184	CDS	109206	108715	-	ribonuclease H	ATGATCAACATTACCGAGCAACTCAACTATTTGGCAACACTGGCTCCGAAGCACCTGGAGCTCTACGCAGACGGCGCCTGTAAAGGCAATCCAGGCCCTGGCGGCTGGGGTGTTCACTTCCACGAGTTTGATTATCCGGGCCTGTGTGGCGGCGATATCATGACGACGAACAACATCCAGGAGATGCTGGCTGCACTGGTAGCACTCCAGGTCGTGGAACGTCTGGGCTGTACCGCGAACATCTACACCGATTCCAACTTGGTATTCAAGGGGTTAGGTGAGTGGTTGCCGGGATGGAAGGCTACTAATTTCAAGACCGTAAAGAAAAACCGCGAACTGTGGCAGCAATTGATCCCGCTTTATGATAAACTGGCTGACAAAGTCACTATCCATAAAGTC…	MINITEQLNYLATLAPKHLELYADGACKGNPGPGGWGVHFHEFDYPGLCGGDIMTTNNIQEMLAALVALQVVERLGCTANIYTDSNLVFKGLGEWLPGWKATNFKTVKKNRELWQQLIPLYDKLADKVTIHKVKGHSGNPGNDAADALANKGVIECLTKSKNA
Arash_gp185	CDS	109282	109923	+	structural protein	ATGAGTGATTTGACTGTTATCTCCGGGAATATGTTCATCTCACCTGGCCTCGTCAAGACGGGCGAACTTCCGGTGATGGATGCTGATATTTCCGAACTGGAGCATAAGGTAAGCCTTTTACTTCAAACTTACAACAACAAACTTTACGAACAAACGTCTTGGCCGTGGGCCGGTGTGACCGTTCCTTACGCCCAAAACCACGCTAAGGGTCAGCCTTGGGGTTCGAAGCCGGTCCCTGGCTTACTGAAGTACGGTGAGCCAATCGGTGCGATTACCGAGGATGATCACCTTCTCGGTGCGACACCGGACGCCGTCCGTCAGGTCGTGGCCTACTTCGTCGGCGCCCTCCCGGCCCAACGTACTATCCAGGGTAAAGACCTACGTCAGGACATCTGGATT…	MSDLTVISGNMFISPGLVKTGELPVMDADISELEHKVSLLLQTYNNKLYEQTSWPWAGVTVPYAQNHAKGQPWGSKPVPGLLKYGEPIGAITEDDHLLGATPDAVRQVVAYFVGALPAQRTIQGKDLRQDIWINGEEVGSLTGEQILALAEAHRLPKELPGTDYAYVQTTKTSANGTGGRTKPIGRITALTQTSMTAEYKQFKVLVDGVWKLQ
Arash_gp186	CDS	109920	110519	+	structural protein	ATGAAAACTCTCGTAGACTTAGGCGGGATGGCGAACCCGCGTCCGCTGGCTCTTAAGTCAGACATCGGTGATTACTACACTCGCTTGGATGCCATTCAGGTGGCCATCGATCACGTTGCCTTGAACATCGACTCGCTGTCCGATAAGGGCGGTCATATCAAGTGGGGTAACATCACAGGTAAGCCGACAGCCTCCTTAACGCAGGCCGGCGTCGTGACGCTCTCCAACACGCCCTCTACTGATAAGACTAAGGGTGCGACGCTAGCGTCTCTTCGTACGGCGAACTCCGATGGCTGGGGCTTCGTGCCGCAGGAACGCTGCATCAATGGGATCGCCCTGAAGGGTGATATCAACATGGTCGCAGACGATCTGTGGACCTTCACGAAGGCCGAGGTCGAT…	MKTLVDLGGMANPRPLALKSDIGDYYTRLDAIQVAIDHVALNIDSLSDKGGHIKWGNITGKPTASLTQAGVVTLSNTPSTDKTKGATLASLRTANSDGWGFVPQERCINGIALKGDINMVADDLWTFTKAEVDAMAAKGAKVKAVRFGPPVQSALNAVPATNYITSFGGPGQPVWSRPLQFQIRQEDGTLVWTNIRRTA
Arash_gp187	CDS	110516	111112	+	structural protein	ATGATCAATATCGTTACAGAAGGCGCCGTCGATCCTAAATTCCTGACTGCCGACGACGTGCAGCAGATGCGTTATGACATCCCGGTCAAGGACGCGAAGATCGACGAGCTGATGACTCAATTGGCCGGGAAGATGGGTACCGATGAGAAGGTACCTTGGGAGAACATCGACGACCCTGTACAGGTCGATGCCATCGCTGGCGTCTCGGGGATTTCTAACGTAGAATCCTTCGCAGACTCTCGCTCCCAACAGGGTGCTCCCTCAATCTGGATCATCAAGAAACTCTTGACCCAGACTAAAGCGAATCCGGCCCTGAAGATTAACAACAAGCCTCTGACGGCGGACATCACGTTCACCCCGGCGGACTTTAATATTTACGATGCAGCGACTATCCGTGCT…	MINIVTEGAVDPKFLTADDVQQMRYDIPVKDAKIDELMTQLAGKMGTDEKVPWENIDDPVQVDAIAGVSGISNVESFADSRSQQGAPSIWIIKKLLTQTKANPALKINNKPLTADITFTPADFNIYDAATIRAKFSTPATPAVAMRLGTEVEVPVGTDEVGAGNVLVDVRFIDGKWYGYFRPLIAVLQDGTEQVVSFS
Arash_gp188	CDS	111139	112650	+	structural protein	ATGAATCAACTAACAGTGGTCGACCGCGGTGGTGTTAAGCACCCGGAGATCGTAACGATCGATGAAGCCCAAGCGCTGCTCGATCAGTATGGTACCGGTGGTACGGCTGTAAAAATCCCGAACGGCGTAAACCTGCGGAAATTCCTCGGGCGTTGCGACGGCGGATTCTATTACGATAACGCTGCTCTGTCCGGTACGACCGGCGGGCCGATCAAAGACATCGTCTACTACACCGTCCTGAACGCTGGCGTGCCGGGTAGCCGTGCCATCATCGCATCCTCTCACGGTAACGACCTGTGGATCGCGGAAGTTTATGGTGACGTGTTCCGCGGTTGGGTTAACTTCGCCCGTCCGGACGACGTGAAAAACTGGATTGCTACGGCCATCGATAACCACGAG…	MNQLTVVDRGGVKHPEIVTIDEAQALLDQYGTGGTAVKIPNGVNLRKFLGRCDGGFYYDNAALSGTTGGPIKDIVYYTVLNAGVPGSRAIIASSHGNDLWIAEVYGDVFRGWVNFARPDDVKNWIATAIDNHEKSRNHPYATEDEIGFVQLAKDWEAEAGQEDTHAMTPLRSQNLLSTYGLGSRSVYVPDGANLATFFNDKKPGFYRLNNPATSGYTNYPTDVPFTWAEIISANHEALNTRTLLMITNIGRTYTATVSSGAFSGWKLKLQMDDLPIASLLQRGIVQLTDSVTSTNVTTAATPNSVKMANDNANTRVPQARTINGKPLTGNIALTAADVDAWSKTEADNRFMFKWDSPLPPGTPIPWGKATAPDGFFIMSGQGISTAYPKLRSVYGDHLP…
Arash_gp189	CDS	112650	113258	+	tail fiber assembly protein	ATGAAATACACTACTGCACTACCTCAAGCCACTTTCAAAGATGGCTACGCCGCTACTAAAGGCTGGGCTATCGTATACCCAGCCGATCCGGTCACTGGCGAATACCTCGGCGCTCCAACGATGGAGTATTTCATGGTGGGAGTAACCCCTTCCGCGTACTCATACCTCGACGCTCCGAAGATTGTTGAAGGTAAGGCCATTGTGCGAGATCCTGAAACTGACAAGTGGATAGCGGTTGAAGACCACCGTGGTGAAGTCTACTGGATCAAGGCGACGAAAGAACGCGTCGTGATTCCGGCTTACGGTGCACTGAGCGATGAATTCACCTCTGAAGAACCTGGCCCGAATGACAAATGGGTTGAAGGCGTGGGTTGGGTCGTTGACGAAGCCATCGTGAAC…	MKYTTALPQATFKDGYAATKGWAIVYPADPVTGEYLGAPTMEYFMVGVTPSAYSYLDAPKIVEGKAIVRDPETDKWIAVEDHRGEVYWIKATKERVVIPAYGALSDEFTSEEPGPNDKWVEGVGWVVDEAIVNANLAEEKARAQNTVLMKSEMLRAKVSLGDASEEDKVTLRELMAYLDAVNSVKVVNGSYTLPKAPAYLNS
Arash_gp190	CDS	113266	113589	+	tail fiber protein	ATGAAGTACAAGGTTCACAATGAGATTGCCGTCGGGAGCAACTACGTGATTGACCCGACGGTAGCCGACATTCTCGTCCTGCCGCTCGTTGAGCCGCTGACGACGATTGCGATCAATAACGCCGAGCCGGGGACGACGGTAGAGCTCATCCTCAAGCAGACGGCATCTGGTCGTAAAGTGCAGTGGGCCACCAACATCCAGTTCGCCTTCTCTCGCACGCCACGGCTTGCGTACGACGCCGGCTATGCGGATAAGATCAACCTTCTGACACTTGACGGTGCCAAATGGATTGCGACCTACGATGCGGGGTGGTTCAATGCCTAA	MKYKVHNEIAVGSNYVIDPTVADILVLPLVEPLTTIAINNAEPGTTVELILKQTASGRKVQWATNIQFAFSRTPRLAYDAGYADKINLLTLDGAKWIATYDAGWFNA
Arash_gp191	CDS	113567	118540	+	tail protein	ATGCGGGGTGGTTCAATGCCTAAGTTACTACCGACTGTACAGGACGTAGTAAACCTGGCGATTGGCCATGAGCGGTTCTTACTGAAAAACACCGGTCTGACCAACGATTCGTCACAGGACCACTACGTCTTCAACCCGCAGAACGTCTTAGCGAACAACCGTCACCTGAAGTCGATCTCCCAGATGGAAGGTCAGCCGAACGGTGACGCCACGACTGAAGGCCAGTCCCTGCAGATCCTCGGTTACATCTACATGTACCGCGGAACGAAGGAGCAGTACTGGTTAGACCGTGCGATCGCGATGTTCGATGCCTACGTGGACCACTTCTATCAGGGCCAGCCTATTCCGGACGACCCTGAGAATTCCCGTTGGCTGTGTAACTGGATCATCAACGGTAAA…	MRGGSMPKLLPTVQDVVNLAIGHERFLLKNTGLTNDSSQDHYVFNPQNVLANNRHLKSISQMEGQPNGDATTEGQSLQILGYIYMYRGTKEQYWLDRAIAMFDAYVDHFYQGQPIPDDPENSRWLCNWIINGKEPVLANWPIDFDSPTHSGFLGSPMTWTNGRTQIPTGAPNWGEYLDKATFAFDGALAWNTIVADVRAVLPDGSTDWNTKGTKWDVDWVVDYLGRKVDWDGNILEQVATLPKGTVQLKDTTVNGVHKLCYANCQPVEHGGYLIGRNEAWHNRPLRVPITKLGNLGNAADAELWFCDAAYQLWDITKEKRYYNAWRASWKMCLDYSNIDAYDKFFRQSTYDQTPWTDGISYDYGYPSSRVVTYSRDAQGYIVAHVDRAAQHTMEQQSVA…
Arash_gp192	CDS	118540	118716	+	tail fiber assembly protein	ATGGATAACGTTTACGCAGTAATTGAAAACGGAGTTGTCGTTAATGTGATCATGTATGACGGGGTGGCGAAGCTACTCCTTCCGGAAGGCCAAACGCTTCAGCCAATCGGGGATTCCGGAGCATGGATCGGATGGAAGTACAACTCGAAGACGGCCTTTGAGGCACCTTCCAGCTAA	MDNVYAVIENGVVVNVIMYDGVAKLLLPEGQTLQPIGDSGAWIGWKYNSKTAFEAPSS
Arash_gp193	CDS	119642	118746	-	ATP-dependent DNA helicase	ATGACACAGCAAGAAGAACTCAGAGAAGCCCTTGAACGTGTTGAGCTTGTCACTGACATCTCGACGACGGGTTTCGGTGCGTGGTCAGTCTCGAAGCTGAAAACGCTAGAGAAATGCCCGCTGCAATTTTTCCTTCAGTACTGCGTGAAGCTCGCCATCATTGGGGAAGAAGATCCTGATGACGTCCTGAACCGTAACGCCGGCACCGCCCTTCACCGCATGCTTGAACTCATGTTCGAAGGCCACACGTTTGCCGAAGCAGAGGCTCAGGCGAAGGAAGAGAACCTCGCTGCAGTCACACCTGAACGCTGGGCGTTCGTGGAGAAACACTATCCGAACCTCCAATCTTTCCGCCGCCGTATGGGCGTCTTTGAAGAGAACCACTCAATCTCCGAGATC…	MTQQEELREALERVELVTDISTTGFGAWSVSKLKTLEKCPLQFFLQYCVKLAIIGEEDPDDVLNRNAGTALHRMLELMFEGHTFAEAEAQAKEENLAAVTPERWAFVEKHYPNLQSFRRRMGVFEENHSISEIEPELKLAVTRDYKPTGFFSDDAYFRGVIDLPVGLTNGDAVVIDHKRGGSPAYGLKYHQAQLSTYHLLYHFGHRPVRGIQSGIHFMEAGAVVMGKYVSGKNIEDLLPQWLDAKIETAVQNVTDAQAFYPVKGTACTYCNFKPLCRAGKRNTCGDLEDIRQAAMKLF
Arash_gp194	CDS	120402	119716	-	structural protein	ATGGCCGCTAAAGACCAACTGAAAGAACTCGAAAAACGCGTTATCATCGGACCTGCTCGTGGCGAATGGTTCCACTTAGCTGAACCAGACACCAAGTTCAATGCTGCTGGTGACTACAAAGTTACCCTGCGTCCGACTGCAGAAGCGATGGCTCCGCATTTCGAATCCATGAAGGAAATTCTGGCGGCTGCTCTGCCGATCTTCCAGGAAGTGGAAAACGAAGAAGCCAAGAAGAAGGGCAAAAAGCCTAAAGAACTGAAGATCTCCGACTCTCTGCCGTGGGTAGATTGTGAAATGGAAGACGGCACGGTTCAGGTCAAACTGAAAACCTCCGCTACCTTCACCGATCCTAAAACCGGCGGTATCGAGTCTAAGAACGTCCCAGTTGTTGACTCCTTC…	MAAKDQLKELEKRVIIGPARGEWFHLAEPDTKFNAAGDYKVTLRPTAEAMAPHFESMKEILAAALPIFQEVENEEAKKKGKKPKELKISDSLPWVDCEMEDGTVQVKLKTSATFTDPKTGGIESKNVPVVDSFGKYLSKEQIADLRIGNGTECRAVVTIRPYYMATQGVGISLRLEKVQITKLVQYGGNGVDNEFGEYEGGEFAAPTTPTAPKDGELSGESEETNYTV
Arash_gp195	CDS	120562	120407	-	hypothetical protein	ATGATGGAGAAATCATCGCAGCTCTTTTTAACTAACCAGGACCTCGAAGAATATCGGGAAGGCCGAGTGTCTCAACGAATTCAGAGTACCTGGGGCTTGACATATGGTGAACTTTCAGCGATAATTGAAGCTCACCAATACACTACAGAGGAATAA	MMEKSSQLFLTNQDLEEYREGRVSQRIQSTWGLTYGELSAIIEAHQYTTEE
Arash_gp196	CDS	120656	121693	+	RNA polymerase sigma factor RpoS	ATGATGGCTGCCCCGATCAGGTCAAGTTTGTCCTTGTCCTTCAGTGGGTCATTGGAGGTGACGACCAGTGTGACCAGGCCGTTTTGTTTCTTCAGTACGTCGATCTTGATCATAGTGTCCTCAATTGACTTATCAGGCTACGGGCGGTACTATACCTCGACTAACCTGGAGAACACAATGGGATTGACAAAATACTACGAGGAAATCTGCGAGCGCTACCCGATTCTGACTAAAGAACAGGAAGATGCTCAGCTGCAGGTCTACTTCTCAAAGACAGCTACACCTGCGGCTAAAGCAAAAGCCCGTGATATTCTCATCTGCTCAAACCTGCGGTATGTGTTCAAGCGTGCCAAGAAGTACTCTCGCGGCAACGTCGAACAGTTCGAAGACCTCATCGCC…	MMAAPIRSSLSLSFSGSLEVTTSVTRPFCFFSTSILIIVSSIDLSGYGRYYTSTNLENTMGLTKYYEEICERYPILTKEQEDAQLQVYFSKTATPAAKAKARDILICSNLRYVFKRAKKYSRGNVEQFEDLIAAGNEGLLAGLDKFDPQSGVRLLTYAGWWVMQRQLKEMSRWRLVALPAQKQQLATKIKKFVESKDAMPTLSELREEFPNASVKDLRELSKTQYITFYLDNMKDTDMPIVNPIDQLVDELENDSLLKAIDALPYPDNQIIKLSYGIIDGVEMKPAEVVKALADPKYNQAYVKRSLSKSMELLRDTMEDGYGQTVTSGYEVPSNPLGYIENDLSW
Arash_gp197	CDS	123540	121927	-	ATP-dependent DNA helicase	ATGCTTAAGGATTTCTTCCCGTTCCCAGCCATCAGAGAGACCCAGGACCGTGTCCTGACAGCGCTTGATCCTATCATCGCTCGTCATCGGCACGTGCTCCTGGAGAGTCCAGTGGGCTCGGGGAAATCAGGAATGGGAATTGCGTTCGCCAGACATGGTGGATCGTCCTTCCTCCTGACTCCTCGTAAGAGCCTGCAGGACCAATACTTTGATGACTTCTCGGAACACGTTGTTACACTGAAAGGCCGCTCGGCCTACCCCTGCGTCGACCCCAGTCGCTGGCATAACGCATTACCTGTGCGTCAAATCCATGACGAAGTCCTCGAAGGTAATATTTCGCCACGATTTCTTACCGGTGCACTCTGCTCTAACGGCCGTTGCTTAAACCCAACGACGGAA…	MLKDFFPFPAIRETQDRVLTALDPIIARHRHVLLESPVGSGKSGMGIAFARHGGSSFLLTPRKSLQDQYFDDFSEHVVTLKGRSAYPCVDPSRWHNALPVRQIHDEVLEGNISPRFLTGALCSNGRCLNPTTEDGRRDYREMCERLAGIPCPYQTAVDTAIEADHVVCNLHSFIFQTNYAGRFERRPRLIIDECHDMASIIRDTIAKTITVRGMTLQEERGMDRWDMRRWQQYFRDPVNQPHGSFSREYRQYLSEYEELVDSLYKVNDDGSISTMMFGAFAVDIEHKDSGTSFRFRQLDISRSARSLILDHGDRVLLMSGTIFSKNLFCYENGLDPSETAFLRVNSTFPVENRPVVLDERPVNLRASDWDRNFGHLIDRIRRILNRHEGDKGLIHAPSY…
Arash_gp198	CDS	125487	123574	-	ATP-dependent DNA helicase	ATGCAACTAGCTTTTACTCCGGACAGGAGAAACGTGCTGTTCGTCCCGGAGACGACGGCTGAAGATACAATCCTTACCGCCTTCCCCGCACTGTATAAGGTACGCGGCGAGCGCTTTGCCCCGGCGTTCCCTAGTATTTTACAGAACATCGTCAAGCGTTTGAAGAAGAAGATCAAGACGGTGACGACTAAGGAGAAAGACATTGTCGATCTCCTGAAGAAAGAACCGGCCCTGCTCCCGATTCCTGAAGCGTTCAAGTATTTCACTACCCCGCTTCGCCATCAAGAGCTCGCCCTCCGATTTCTCTATTCTCGGGGCGGTGGTGGTCTGCTGCTTGACCCGGGCCTGGGGAAAACGAAGGTCGTTCTCGATTACATTGCCCTGATGGGGTTCGAGAAG…	MQLAFTPDRRNVLFVPETTAEDTILTAFPALYKVRGERFAPAFPSILQNIVKRLKKKIKTVTTKEKDIVDLLKKEPALLPIPEAFKYFTTPLRHQELALRFLYSRGGGGLLLDPGLGKTKVVLDYIALMGFEKSLIVCPVALRDVWIDEVKTHRPDKTIHVMGSTNWDGLMISAKQRAKKWGDLMAEAEPESAEWKKARTNYRTAEREIEKIPALKEADLEAAAAADIIVINYNKATINKDLAAHSIATGVDFLTKHFKIDFVALDEALIKSHETARTKDLLKLASVVPYRVIMSGTLINNTALDAFAPIRFLQPALTGMAYGKFDQHYGIKIKPRGKSFSVTIGVSKANMQEIREILESCSIVMRKEDWLDLPAKHFHQVRFELSDIQKAMYSGLVSN…
Arash_gp199	CDS	125531	126463	+	structural protein	ATGGCCACAACTCAATCGAAATTAAAGCAGGTCCGTTACTACACGAACCTCGACCCTTACTACGTTGACGTCGATAACCGTCCACTGAAGGACATTAGCGACAACATCGGTATTCTAGCAGATCAGCTAGACATTACCAAGGGTAGCTTCAACCGTGGTTCGCTGGCGGCGGCTTCAATCGGGATTCAGTTCTCGACGGATCAGGCCTTCGTAGGCAACCTGTACTTCCCAGGCGGACTGAACATCAATATTCTCTTCGGATATCTCGTTCAGACTATCCCGTTTGACATCGATAACCCGTACTTCCGCGTGCCAACAATGGCGGTTCACGATGAGCCGACTAACCTGACAAACGTGGCGGCGCCGGGCACGGCAGGTAAGAGCATCAAGTATCTCGTC…	MATTQSKLKQVRYYTNLDPYYVDVDNRPLKDISDNIGILADQLDITKGSFNRGSLAAASIGIQFSTDQAFVGNLYFPGGLNINILFGYLVQTIPFDIDNPYFRVPTMAVHDEPTNLTNVAAPGTAGKSIKYLVQAYMEEATAQSIVPGVDSLTKVARFSIKSSGEYTSTNAEPIMYPDTGCTACFSFVVKFGQTSLTKNDITAIHWIDQSNISDLVTGQSKTKLENARFRKYRASQTVPKGSKIFSTVGFPDIDLSYGKDSLDVYVTGVHQTNFSIDAVQHQVILGGELDYDSEVTVVQTRVYTYGNITV
Arash_gp200	CDS	126734	126453	-	hypothetical protein	ATGGACATCAAAACTATCGTCAAAGACGCACGCGATCCGAACTCGAAGGACAATACCTTCCGCCTACTCTGGGCGAAGTACCAGCGTACGGCCGCCCACATCAAGGATCGAAACATCCTGTGCGTGCCAATGAAAACGCTCGAAGCGAACATGAATCTTTTAGCTGCGGGTCTGAAGACGCTCCGGGAAGCCCCGGCGGAGAAGAGAGAAGAGGTCGCACTCGAAGTGAAGGAGCTCGTCGAACGCTCCGAGGCGACCATGGATCAGCTACTTAAACTGTGA	MDIKTIVKDARDPNSKDNTFRLLWAKYQRTAAHIKDRNILCVPMKTLEANMNLLAAGLKTLREAPAEKREEVALEVKELVERSEATMDQLLKL
Arash_gp201	CDS	127033	126797	-	hypothetical protein	ATGGAAAAGACTGAAGAAGTTAAAGAAAGCCTGATCGGCAAATTCAAGAAATCTGACGAAAGCGTAAAATTGGCTGTGGTAGTTGCAGCAGGCGTTGCCGTTGGTGTGACAGCAACTCTGGCAGTTCAGGCGTACGGCAGAAAGCGTGAAAACGACGCAGCCCTGCGTCTGCAAGCTCCAGTCGGTCAGTCTGACGTACCACGTGTGACCGTTCTGCGTCTGCCGGCACAGCAGTAA	MEKTEEVKESLIGKFKKSDESVKLAVVVAAGVAVGVTATLAVQAYGRKRENDAALRLQAPVGQSDVPRVTVLRLPAQQ
Arash_gp202	CDS	127540	127097	-	structural protein	ATGTCAACTCAAGACTCTAAAGCAAAAAACACTCAGACTGTAACTCTGGAACAACTGGCTGAGATGATTCAGCAGACTCAGGCTGCACAGGCTGAACTGCTGGGCAACCAGGAGAAGACTGCACAGAACCTGCTGAACATGGAGCAGCGTCTGACTATGATCGAAGGTGTTCAGCCTAAGCTGGATACTGAAGCGAAACTGGATGCGGCAGTGGCAGCAGCTAAGCCAGGTCTGATCGGCGGTTTCAAACAGGCATCTGTTGGTAAGAAAGCACTGATCGTTACTGCTACTACTGCAGCGGTTGCCGGTGTTGCATACGCTGGCTACAAAGGCGTGGAGTACTACAAAGATCGTAAAGCAGAAGGTATGCCTCTGCTGGCGGTAGAAGCTGTACCGTCT…	MSTQDSKAKNTQTVTLEQLAEMIQQTQAAQAELLGNQEKTAQNLLNMEQRLTMIEGVQPKLDTEAKLDAAVAAAKPGLIGGFKQASVGKKALIVTATTAAVAGVAYAGYKGVEYYKDRKAEGMPLLAVEAVPSVSPAKADAVRQALK
Arash_gp203	CDS	128021	127788	-	hypothetical protein	ATGAGCTTAATCGGTGGTTTCAAGAAAGAAGATACCCGCGGCATGGCCTCTATGGCATTGCTCTTCGGCGTGGCGGCGACGGCGGGCGTATTGGCCCTGTCCTTCCGTGTTAACCAGCAGGACCGCCGCATTGCGGAACTGGAAGATATGGCAGAGGCAAATGCCCGCGTTACTCTGAGCCTGACCTCCACGGTGGCTCGGTTGACCGCCCATAGTGAAAATCCAATAACGTAA	MSLIGGFKKEDTRGMASMALLFGVAATAGVLALSFRVNQQDRRIAELEDMAEANARVTLSLTSTVARLTAHSENPIT
Arash_gp204	CDS	128120	129859	+	portal protein	ATGTCAATGTTTGGATTAAACCCGACGCCTAGCGGAATGATGGATAGCTATGAAGTGGGTCAATTACCAAGCCCATTCTTCACGCAGGCTAACCAGTTTATCCCGCGAAGCTTCCACGATATCATCAAGTGGTCTCGCTACATCACGACTCAGGCGCCGACAACGACTGAGGTGATCCGTAAACTGTCATCCTATCCGATCACGGAGTTCATCGTTGAGTCGAACAATGAGCAGACGATCGAGACGTATAAGCGAATCTTTAAAACTATCCGCTTGAAAGAGCGTATGTCCGATACCGGCTTCGATTACTACACCCTGGGGAACGTCTACACGTCAATCTACTTCCCGATTGACCGCCATCTGCACTGCCCGAACTGTAAGTCTTCCTTCGAAGTGAAG…	MSMFGLNPTPSGMMDSYEVGQLPSPFFTQANQFIPRSFHDIIKWSRYITTQAPTTTEVIRKLSSYPITEFIVESNNEQTIETYKRIFKTIRLKERMSDTGFDYYTLGNVYTSIYFPIDRHLHCPNCKSSFEVKSAMRTNAAVFKKWVFQGECPACNHQVTYKVVDTKSRDITRINLIKWKPEHVSLNHNPVTGESEFYYTIPGDVKRKIMMGDPLFLATVPWSMVEAVRYNKDYLFDSSNIYHMKSISMGNMIDGLGIPPLISHYGLVFYQQMLRKANEAVAAEHMVPLRVLFPQQNSANGDPIAQMSLRGFAQHMKKTMRHMKNDPNHILIAPTPIGYQQLGGQGRSLLVNQELQYAEEQQLMSMGVSRELLSGTTNWTSSTVGLRLLENTMNNYVGQ…
Arash_gp205	CDS	129822	130100	+	hypothetical protein	ATGGCTCACAATCCGCTGGAACCGAGCAACAAGGGTAATTCTATGCCGGGGATGACCCCGGCCTTAGTGGACGAGGGGATTGACCCCTCGCAGTTCGTCTACCGTGTAGGTAAGTTCAATATCGGTGGCGAAGACGATGACACACTCCAACTGGAGTCACTACTAACCCGTTCTCTGAACGGTGATGTCATCGTCGTTGAACGTAAAGATGCAATCTCGAGTGCGACTTTGATCTATACCTGTGTGATTCTTTATATGGAGAAACGTTTGAATGCCTAA	MAHNPLEPSNKGNSMPGMTPALVDEGIDPSQFVYRVGKFNIGGEDDDTLQLESLLTRSLNGDVIVVERKDAISSATLIYTCVILYMEKRLNA
Arash_gp206	CDS	130093	134670	+	DNA-directed RNA polymerase subunit beta	ATGCCTAAGTCAGCCAGTGAACTGACCCCTATCTTCTCATCGCCTCGCGACATCAATGACGCGACCGACCGTGCGATGATGGAAGGGATCACGAAGCAATTCCCTATTGAAACGGGCAAGTACACCCTCTCTGTGGTGGACCCGCACGTGGACAAGAAGGAATACACCACGGCCGATGAGAAGGACGCTATCCTGCAGTCTCGTTCCCTAACGTACCCTATCCGGGGTACGTTACTCCTGCACGACCGTGCGACCGGGAAACTGCTGGACCGCGTCCAGAACTTCGCCCTGGCGGATACCTTCCATGTTACCAACAAGCACACGCTGCTGTACAAAGGGAACAACTACTCCGTAGCTAACCTGATGCAGCTTCGTCCAGGTGTGTATACCCGTAAGACC…	MPKSASELTPIFSSPRDINDATDRAMMEGITKQFPIETGKYTLSVVDPHVDKKEYTTADEKDAILQSRSLTYPIRGTLLLHDRATGKLLDRVQNFALADTFHVTNKHTLLYKGNNYSVANLMQLRPGVYTRKTNNGELETNINTGKGATFSLGLDSKSMQIYFSKINGKTRNIPIAPLLTKGFHLSDSEIQQFVPADVWQANKKLSAGKEDVSLSQLYRVLVDRREQSKDVSPEEMGVALKKRLAEMTLDKHTTEVTLGKSFGGIEPETLLRAMRNIVAVYSKKRPEDNRDSLQFKRVQNLPDFIARRFEENKQHQTVGKAFDRIKFNLSKLKDDAPSLREVLPAKPFNKIYTDFVIGSQLSSTPDETNPIESIENVGKVTLIAEGEGGMSSERQATME…
Arash_gp207	CDS	135442	134702	-	hypothetical protein	ATGGGAGATGGTCAGTCCGGACTAGTGGCCCGTCGTTTGGTTGAGAACCTTGGGTTAAGTTGGAGTACTCAACTTCAAAAATTAGGGGATAATAGATTCAGGTGTGTTCATATCAACACACCAGATCCTCAAGGTAGAATGCAGGATACATTGATTCTACCGAGAAGTCGGGTGGTGGCATATCTGTATTCCATCAATCCTAGTAAAGTTCGCGAAGATCTCCGTGAAAAACTGGAAGTCTATCAAGATGAATGCTCAGATGTTCTCGATGCCTACTGGCACAACGGAGGGATACTTAACCCACGTTTCTCTACGGATGATGCTACTCGGGCATACTACGCATCTTCCGGAGAGGTCAGTGTGAACTTCCTGTCCAACTTACTGGATGTCACGGCAGAA…	MGDGQSGLVARRLVENLGLSWSTQLQKLGDNRFRCVHINTPDPQGRMQDTLILPRSRVVAYLYSINPSKVREDLREKLEVYQDECSDVLDAYWHNGGILNPRFSTDDATRAYYASSGEVSVNFLSNLLDVTAETPAHKEIIAKVILHILQRVIFTDNIDLGKRCVESPKGWRLMNRKELIVLHAVEMEIANWIHVNKTLPQSEPEVLAMAEEIIQATDRTLSSASSGVRIYAKEFDVPLKCFMNTL
Arash_gp208	CDS	136097	135498	-	hypothetical protein	ATGAACTTCTTTGGTAAAAACATCGAAATAACAAACATTGATGGACACTTCTTCGTCAAGCTCAATGGCATTCTCCCAACGGAGGTAATCACTGAGCATTCGTACTCGGTTGGTTTCCCGTTAGACAACGTTCTCCCGCTCCTCGGACTACTTGGCAATACTGGCTGGGATGGGCTCTATAAGAGAGAACTTGTTAAGCATATCGTCTATGACAGGACGATGATTCATCAGGACATGTCGATACCGACGATCATAGACGTCGATCTCGGTAAGCGAATGCGTGTGTCCGCCTACAAGGAAAACGAAGAGATCTGGGTATGTGCGGTTCAAATTGAGCAGATATCGGTAGGGATTCACTACGACCTCCGTGTTGCCGAGAACCTAAGACCTTCTCAGATC…	MNFFGKNIEITNIDGHFFVKLNGILPTEVITEHSYSVGFPLDNVLPLLGLLGNTGWDGLYKRELVKHIVYDRTMIHQDMSIPTIIDVDLGKRMRVSAYKENEEIWVCAVQIEQISVGIHYDLRVAENLRPSQINYIHIPFRPRLVWQNDREMVVYFIPLSHVNHYFKNLRSDLTSHYVDQYVDLQKTIETAWSQARLDS
Arash_gp209	CDS	136414	136094	-	hypothetical protein	ATGAAAAAGATGTTAGAAGGAAAGAACGGCCAGAATGTCATGTCATTCCACGGCCTGCAGTTAATCAAGGACACGAAACGTCCGTACGTATCGGTAGGTTCTATCCGTAACGTCATGGGCTTTTCGGGAGATGAAGTAAAGCAAGCCCTGAAGAACATACGGGTGCGGGAACACCGCATACTCGTGACGTGGGCAAGTCGTCAATTCCATACTACCTGCATTCGACTCAAGGACCTGCCCGCTGTGGACCAACAACTCGGCGGCAAGCTTCCCAACGGCCTGGTCGAAGACCTCTTCAATGAGTATAGGAAGCTGTTATGA	MKKMLEGKNGQNVMSFHGLQLIKDTKRPYVSVGSIRNVMGFSGDEVKQALKNIRVREHRILVTWASRQFHTTCIRLKDLPAVDQQLGGKLPNGLVEDLFNEYRKLL
Arash_gp210	CDS	136851	136447	-	structural protein	ATGTCATGGATGGCGATGAAACGGCTTGGATGGGGCGTGGCGTCCGCAGGTAAAATCAGGGCGGAGGTATCGCCAATGCTAGTCACACTGTATATCAACGGACTCGCTGTTGATACGCTGAAAGACAACAAGATCATCTACGTGGATATCGTGAAGCTCTGGAAGTCGCTGAGGATTCGGGAATACCGACAGCCTCTCCCGGCTAACCTAGAGCTCATCACGAATAACTCGGATCGGTCCTACACCATCGGAAATTACTGCACGGTTGACGAGACTATGGCGGCACTGAAGGAGGTCCCGCCGGAAGCCTACGAGCAACCTGCAGATGGTGAAGTCATGAAGCGGGGACTCGTCGAAGTCCTGGACCGTTACTGGTCTGCTCAACCCGAGTTCACACCT…	MSWMAMKRLGWGVASAGKIRAEVSPMLVTLYINGLAVDTLKDNKIIYVDIVKLWKSLRIREYRQPLPANLELITNNSDRSYTIGNYCTVDETMAALKEVPPEAYEQPADGEVMKRGLVEVLDRYWSAQPEFTPV
Arash_gp211	CDS	137584	136799	-	hypothetical protein	ATGCAGACAGGATCCGTACTGACTCTGAACTTTTACTCAAACCCGATCGACGTGATGATCGGTGACGACCAAACGATTTACCTCAACTGGAAGCACTACTGCGACATGATAGGTTGTGACCCGGAGGTCTCCCCTCACAACTTCACCGTTGGCGAATTCGATGTGGCCTACATTGCGTTCTCCTACGCCGTGCTGCATGCAGACCGTCTCTTGGTCAACGTTGAAGATCGTCTCTTCGCCGATCTGATTCGTGAAGAGTTCCCAGGTTACATCATTAAGGAACTCGGCCTGATTCGTGAAATGCTCCCGATGATCTCCCTGCCATACCACATGTACGACGCCGGTATCTTCCAGCACGGCGACAAGATGTACATTCTGGTTGATAAGCTCAAGCGGTTC…	MQTGSVLTLNFYSNPIDVMIGDDQTIYLNWKHYCDMIGCDPEVSPHNFTVGEFDVAYIAFSYAVLHADRLLVNVEDRLFADLIREEFPGYIIKELGLIREMLPMISLPYHMYDAGIFQHGDKMYILVDKLKRFTNQIEPHIPLDVPRFPIMIKVAMPRTGFIEFGGRPEKDETAYPTWMVEVDSLPYIIESTYHNHPPFRAMTNGTHSCQIVANTKTNQVEDRRVNISTVLFGKDEEMSTLMPPDVMDGDETAWMGRGVRR
Arash_gp212	CDS	137660	137815	+	hypothetical protein	ATGAACGATCAACTAGATTATCTCGATAAAGGCATCAAAGCCGGAGCAACGATCGGCGGGTTCATTGCTCTACGCAGCCTTTTCAAAGGAACCCGTATGGCCGGTAAGGGCATGTACCGCCGTGCCGTGAAACTGAGAGGTAAGAATGGAAAATAA	MNDQLDYLDKGIKAGATIGGFIALRSLFKGTRMAGKGMYRRAVKLRGKNGK
Arash_gp213	CDS	137805	138449	+	structural protein	ATGGAAAATAACACACCGGTAGCGGTAGAGACGTACCGTTCCCCGGAGACGAAGGCGGCGCTTAAGGCGATGACGGATCCACGACCGCATAAGATCGTTGCGTCCTATCTCAAGGCCCGTATCCGTCAGTTGCTGCGGAAGAAGCCTATTGAGAAGCAGGCCCTGTGGACCAGACCGATCGATGACATCTCATACGTCGTGAAGGACTCGGTACGCACCGCAGGAGCCGCAGGAGGCGCTGTAGTGGGTTCTAAGCTCGGGGCGCTAGTAGCCCAAAGGAACCCTTACGCACGCCTCGTAGGGGCGCTCCTGGGAAGCGTAGCAGGGGGTTATGCCGTGGGTCGAGCAGGGGGCGCCGTCATCGACGGTGGCGTCTCTGCTGCGGAGTCCGTCGGTGCC…	MENNTPVAVETYRSPETKAALKAMTDPRPHKIVASYLKARIRQLLRKKPIEKQALWTRPIDDISYVVKDSVRTAGAAGGAVVGSKLGALVAQRNPYARLVGALLGSVAGGYAVGRAGGAVIDGGVSAAESVGAIPEALTHVNIMSDKQSKYSNLGSALGIASVVPLAARIIMKGETNPLLAVGGALGSAYLMSRLGNAAGNVAGYYADRKSYEG
Arash_gp214	CDS	139073	138717	-	hypothetical protein	ATGGCAATCGCTACGTCGTTAAAAGTGATTAAGCTTCATGACCACCCTATTAAGCTAGCTCAGTTCGATGGGATAACGTGGGTAGCACTCGAGTCATTAACCACATTCTTAAATCTTGACTACGCCAAACAAGTTCGCACACTTGCAGGGAACACTTCTATGTCAGCTCTCGGCAGTCCGTCGGTCGCTGCACACGCTAAGATGATCGCCGATCCAAGCGGTGTACAAGACATGTACATCCCAATGAGTGACGTATCACTCTGGGCATCCACGCTTCTCATGGAAGATCTCACCAAGATCGACCGTCAGAACCTCTGTGTTCACTTACTGCCTGGCCTCATGGCTAAGGCATTCTAA	MAIATSLKVIKLHDHPIKLAQFDGITWVALESLTTFLNLDYAKQVRTLAGNTSMSALGSPSVAAHAKMIADPSGVQDMYIPMSDVSLWASTLLMEDLTKIDRQNLCVHLLPGLMAKAF
Arash_gp215	CDS	139168	139329	+	hypothetical protein	ATGTCGGGTGGACAAGCAGATCTCCAGTCACACCAACCCAGGCACCCCTGTTGTATCCAGGCGAAGTTAGGAACCCACTCTTTGAACAGTAATCGACGCCTTATCCGAATGCCTGCATGCGAACGTGTTCCGGATCGATGTACCCGGGCTCTGGCCGATTGA	MSGGQADLQSHQPRHPCCIQAKLGTHSLNSNRRLIRMPACERVPDRCTRALAD
Arash_gp216	CDS	139441	141261	+	DNA-directed RNA polymerase subunit beta'	ATGATGACTCAAATTATCACTCCCGGGGCGCTACTCATTAAGAGCAAGCTTCCTGAAGAAGTACAGAAGCACTTCGATCCGTCGAAGCTGCTTGACAAGAATGGTGTCAAGGACTTGATGTCGAACGTGATCACGCACGGTGGTGAGAAAGCAGCGGATACGATCTCAGATCTATCCCACCTCTTCTTCAACACGGCGACCGAACACGGTTACTCAACGCCCCTGTCCGACTATTACAACGATTCCGATGAACGCCAAGCACTCCTGAAGGAGTACGAGACGGCGGTGAACCACGTCAACGATCACAAGGACCTGTCCGAACGTGAGCGTCGTGAACAGCTGGCTGACTTAGCGGATCGCTACGGGAAGATTCTGACCAAGCAGAACCTGAACTACATG…	MMTQIITPGALLIKSKLPEEVQKHFDPSKLLDKNGVKDLMSNVITHGGEKAADTISDLSHLFFNTATEHGYSTPLSDYYNDSDERQALLKEYETAVNHVNDHKDLSERERREQLADLADRYGKILTKQNLNYMVGRKSTAALMAQTGARGNPNQLQQATSSPLQSKRIDGTPIPLAITHSFAEGLTPAEHLAMSYWGRGNTVSAQLSTSKPGDMFKSITPNLYHEVVTIADCHTHNGVVEPMSEKKRILFHYEAGTDRLIDERYFNDLKHDGRKEVKVRTTLTCQAKEGVCQKCYGLDSRGKLPEIGENVGVIAAQSASEVLTQMILGTKHDAKAGKSVNPFDQTSNLLTNQEKFPDKAIISDTNGTVTHIETTTLGDTKVHVSGKEYFIPNSQDVIVE…
Arash_gp217	CDS	141261	142679	+	DNA helicase	ATGCCTGAATACCAGTTACGTGATCATCAATCTCGTGTCTCGAAGAAAGTCGGTGAGGGGCGTTCGCTCCTCGCTGCACACTCTATGGGATCGGGTAAGACGCTGACTGGACTGGACTCAGCACGTGCCGCTCTGGAGAAATCCAAGAACGGCCGTGCCCTGTTCGTAGTCCCAGCGCCACTGCGTAATAACATGGCCAAGGAGATGGACAAGCACAAGATCCCTAAGGAACTGCGTGACCGTATCGACATCGATTCGTACGAAGGTGCCACTAACCACAAGGATAAGTACAAGTCTCAGGGCTACGAGTTCATGCTCATGGACGAAGCTCACCGTCTGCGTAACCCGGGTCTGCGTTCTACCGCCGTCCGTGAGATCGCCAACTCGGCTAAGCAGCGT…	MPEYQLRDHQSRVSKKVGEGRSLLAAHSMGSGKTLTGLDSARAALEKSKNGRALFVVPAPLRNNMAKEMDKHKIPKELRDRIDIDSYEGATNHKDKYKSQGYEFMLMDEAHRLRNPGLRSTAVREIANSAKQRLLLTGTPIYNQRSDIAKVINTTAGKEVMPEDARKFDDAFIDKKVIKPGMLMRILGVTPGEKLSIKNKAMLRRIGKEYMDRFDAMESMKQEFPDRTDELIHVDMSKDQLRAYQYAEGTIPLPLRLKIRMNLPLDKKEAQNLNAFSSAIRQISNTNAGFTTKKPSSPKIDRIVSDFEGMMRDNPNHKGIIYSNYLGSGLEEAHRQLKEKGIPTVLFTGETTEAERKQAIEDYNSGKVKAILLSSAGSEGLDLQGTRSFQGMEPHFNNE…
Arash_gp218	CDS	142729	144576	+	structural protein	ATGAATTTTAGTCAGATGGCTCTGGAAAAGCTGAACGCAGCCTCTCCCGGCCTGAGCAAGTACGTAATCGCATTCAAGGACATGTCCTCTGAACTGCAAGATTCAGACGGGGTTGAAGTCGGCGTCTTCATTATGCGTAATGGCGGAAGCATGTTCTACGTCCCGGTCATCTCCCGTGGAGGCGTGACATTCCCAATCGATTCCATCTATTTGGCTGATCGTAAGGCATTCTTCCCGTTAACCAAGAAGACCGTGGAGCAGATCCAGACCTCGCAGAATACAAACGTTGGTATGGCCGCTCGTATCCCTCAGGGTGCGATCAAGAACCCAGATCTCAAAGACCTGGTCGTTCCGCCACGTACCGGTAAGTTCATGTACGCCTCTGATGGCCGCCTGGGC…	MNFSQMALEKLNAASPGLSKYVIAFKDMSSELQDSDGVEVGVFIMRNGGSMFYVPVISRGGVTFPIDSIYLADRKAFFPLTKKTVEQIQTSQNTNVGMAARIPQGAIKNPDLKDLVVPPRTGKFMYASDGRLGELVAMAHPEIRKDLADVIEKSAELYDILNVPALKEALLSNEQLTFQNMEKVARVLFDGDDLPNEAVQDILEKGYHIAGEHEQTRVVVESNGSSHFTTLAAGEPGHAYTAEGIGGLEVPIAILPQSNLDIQGKRVLILGEAGVFSFTDPGIVIHQQERPYEPFIKTLQEKEYHAGDAFALVEQGNDNYLVFFDGTGYFVFRANRGPAIMDGETITLRGDIVNGPSANIIVTPGMHGLMHVQDTENGTKNIYLNSSCKVYPGFSPSFG…
Arash_gp219	CDS	144569	145213	+	hypothetical protein	ATGTCTAATTCTGTAGACTACCGTGGCAAGCTTCTGGCAAGGGGCACTGACGGGAAGGATCCACTCGTGGATAAGCTTCTCGATGGTGCTTTCCCTGAGCTAGTCGCCGCTGCCACGGCACTCTACAAAGACCGTACCCAGAAGATGTACGTGGAGTCTAGCCTACTGGCCACGAACGACTTAGAGGTAGTATCCCGCTTCTTAGAGGTGGATGTCGCCGTTCTGGATATGTATCGGTCTCTGTACTTTGACGTGGCAAACTTTACGAAGTTGCAGCGTATGGCGTATCTGGATGGTATCAAGGACGGTACCGAGCGAAACATGAAGTCCTGGGCTCTGACCCAGGGCGTTCGTTTCCTCGAGTGGCGTTTCGGTAATGACGTGAAGATCTCCCCGGTC…	MSNSVDYRGKLLARGTDGKDPLVDKLLDGAFPELVAAATALYKDRTQKMYVESSLLATNDLEVVSRFLEVDVAVLDMYRSLYFDVANFTKLQRMAYLDGIKDGTERNMKSWALTQGVRFLEWRFGNDVKISPVEGLTAIFADCFYKSKEAFFNGNSSEASKEAAKWTKQTVEVARLLKSWVTDSDAAMADINIALEQFMGDDIKFPTIDDLEKK
Arash_gp220	CDS	145213	146136	+	structural protein	ATGGATATGTCGGTAGATTTTCTTAAGAACGTCGGAGCGGGGGTCGTCGCGGCCTTCCGCACTCAGGGTACACCCCTGACCGACGGGATCGTTAAGGTAGCGAGCGAGAATCAGCTCAATGCCGAACAAACAGCTCGTCTCGTTGAGACTGTGAACCAACTGGCATACCTGTCAGGTCCTCACAACTCAATGGACAAGACTGCCGAATTCCCGCTGGCGGACTATGAAGCCGTGATCACTGCGATCATGACTCCTCCGACTATCGAGAAGACGGCGTCTGCCCGTAAGCCAAACCCGCTCTCTCTTTTAGCTGAGCCTATGGAGAAAGCCGCGTCCACTACTGAGTGGCAACCGTCTGCAGAAGAAGCACGTATCCATATGGAGCGTGAGTTCTTCTCC…	MDMSVDFLKNVGAGVVAAFRTQGTPLTDGIVKVASENQLNAEQTARLVETVNQLAYLSGPHNSMDKTAEFPLADYEAVITAIMTPPTIEKTASARKPNPLSLLAEPMEKAASTTEWQPSAEEARIHMEREFFSGRDRLKAMDIEEQNIVEGLLKTAAAVGKDPDALSKIAALTGGDSNKYGELCNLVFGHVKEASAGAPHRPEDLLNVKSLVDQLGFAKQASADRKSLEERLIKIAEEICPAGMNKEAFIGSVVRAAGAVLRGGKAGVAKAGTGIKLGGTVAMAGPEVAQISRSSAPKNDVWSSLHN
Arash_gp221	CDS	146146	146697	+	structural protein	ATGAACCACAACGAAGAATTACTGAAAGGCCTGCGTGAAGGCCTGGTAGACGGTCTGCTGAAAGCGGCCGGCGTTACCGAACTGAGCGAAGATCAAACCCGCTTTGTCGACCTGACGGTCGAAAACATGGAGAAATCCGCTGGCCTGATGGACTTCCTGAATGCCGAGAAAGGTATGGGTGCGGCAACCGCTAAGGCGATCGCTAACACTGCCGTTCCTCTGCTGGGTGGTCTAGGTGTTGCAGCCGGCGCCGCGGCAATCAGCTCCATCGCTAACGGGATGAACAAGAACAAGTTCGAAGCAGCTCTGCGTATGGCGATTTCTCGCAACCCAGTCCTGCAGCACGCAGATCAGGAACGTGTGAAGTCTCTGGCGGAGTCAATCTACGCGACCGCTCCT…	MNHNEELLKGLREGLVDGLLKAAGVTELSEDQTRFVDLTVENMEKSAGLMDFLNAEKGMGAATAKAIANTAVPLLGGLGVAAGAAAISSIANGMNKNKFEAALRMAISRNPVLQHADQERVKSLAESIYATAPHVSTDPNILGQVLSNAIRGENLDIQTVRMLAELESRRSQGPALTARNFSL
Arash_gp222	CDS	146737	148212	+	structural protein	ATGGATAAGCTACTCGACAGCCGTCACCCGGGTCACGTTGAACTCGGTGCAGTGACACTGCTGTTTGAAGATACAGGTGGCCTGACCAAACAGGCTGCTGCCGCAGAGATTGATGACTTCGTCAAGGACATCAAAGTCCGTGACGGGTATTTCTATCTGCACATCAATGCTATGGGTGCCGGCGAATACTACGGCTCGAACAGAAACGGTGACTACTTCCCAGAGGCTCAACTGATCCGATGGCACAAGACATTCGAGACGTCACCTGCCCACTTATTCCGCCACCACGTTAACAAGGACCCGGCCAAGGCAATCGGCAAGGTTATCTTCTCGTACTACAACCACCGCATGCATCGCGTTGAGCTCATCGTTGAAGCTAGCAAGACTCTCGCGGCGGAC…	MDKLLDSRHPGHVELGAVTLLFEDTGGLTKQAAAAEIDDFVKDIKVRDGYFYLHINAMGAGEYYGSNRNGDYFPEAQLIRWHKTFETSPAHLFRHHVNKDPAKAIGKVIFSYYNHRMHRVELIVEASKTLAADEYYKITELGQYPATSMACNTPFDVCSICGNKAHTRNEYCTHLTTQLNTLYPDGRKVMALNLGPLKFFDISIVIRPADITSSVLEKVANHQGVISSVEAALADGVEYQERPEQVTGIKKEAVEKLADLIKHVDGDVVGANDRLDAILDSVVDPDDGIIEVIHDYPFVEVLNAFAELGMNPSMAFWSKFFAKKYLGKAHMGDLAMAVADHVGPAGLPIDLESIPEIEEKDANPMLLKLLVRYIEGSSYRADMVEKRASRYVVGTPGTP…
Arash_gp223	CDS	148209	148976	+	structural protein	ATGAGTGTATTATCGCTGGATAGCCTGATCGACAGCATCAACCGTAAGGATGAGTCGAATCAGATGACCAAACAAGCGTCCGCTGTGGATGCGACAACTGAGCTGGAACAGGCTCTCTCAATTAACGCTGGAGAAGACAATACCATGACTAAGAGTGCACACGAACAGGCCGGCCTGGCAATCGCTGATTCAATCCTGGCTAGCCTGGGCCTGCAGAAGCAAGCTGAGAACAACGTCATCGCTGAGACTGCTACTATGAAGGCTCAGGACGACGCTAAGATCAAAGATACTCCGGTAGCGGGCAAGACCGTTTCCGAAGTAGCGAAAGACCTGCTGGCTCGTGCCGGTGCTGAAGGTAAAACCCACGTTCCAGAACATCCTGCACAGGTTGTTGCTGCT…	MSVLSLDSLIDSINRKDESNQMTKQASAVDATTELEQALSINAGEDNTMTKSAHEQAGLAIADSILASLGLQKQAENNVIAETATMKAQDDAKIKDTPVAGKTVSEVAKDLLARAGAEGKTHVPEHPAQVVAAEGGAQTEGRAPIDSKLDKQASECLAALINDGVAFDEAVELVKEASVQMQADLEKAAAVNHLIDNGIDFAEAVELVKEASLQSGALEGEYSELEKAAAVNELVAEGYSFDDALAAINAVIAGE
Arash_gp224	CDS	149018	149638	+	structural protein	ATGCATAAAGAATCATCCCTAGTGGATGCAGCTAAGTCTGCTATAGCTTTTGCGAAATCGCAGAAGGCTAAGGCCGGTAAAGCTGTTCAGAAAGCATTCCGCCCGATTAAAAGCATTTCTCCCGTTGCAATTGGTGGAGGCCTAGCGGCCGGACACATCGCCGGAGGTTACAGTGGTTCCGCTGCAGCTCAAGTCGATATGTATCACCTTGGTCGTACCGACCAGCTGAAAAAGCAAGCGGGGCTATCCGACTTTGTACGCTCAGGAATCTCCGGGGCTCGCGGCTTTGTTACCCGAACAGGTAACACGGCCCGATCTTCGGCCTTAGCGAAACGAGTTGGTGGTGCCATCAAAGCTAACCCTATGAAGTCTGCGGCTGCCGCGGGCGTTGCTACGGGT…	MHKESSLVDAAKSAIAFAKSQKAKAGKAVQKAFRPIKSISPVAIGGGLAAGHIAGGYSGSAAAQVDMYHLGRTDQLKKQAGLSDFVRSGISGARGFVTRTGNTARSSALAKRVGGAIKANPMKSAAAAGVATGLAVGGMTKSSGLYSRALAYARLKGRTNPLATKIVAGTASAGVGLGVTHVADEHLDGAAGRAAVYNYRKQNGSI
Arash_gp225	CDS	149568	150170	+	structural protein	ATGAGCATCTGGATGGCGCCGCAGGGCGTGCTGCAGTGTATAATTACCGTAAGCAGAACGGTAGCATTTAACCAGAGAGGATTTATGAATACAGATCTGATTCGTAACCGAGCTGGTGATCTAAGTAAGATTGCAAACGGCATCCGATCTTCCTATGATTTTTCGCTAGTGAAAGAAGCTGCGTTAAAATCACTGGCAGATAAAGGTGTGAGCGAAGAACAAATTGGCAGCGTGCTGAACGACCTGGAAGTGCAACACACTCCGGTTCACGCGGCTGAAATGCTAAGCCACGCTGCGGAATTCGAAAAGCAAGCTAGCATTCTTGAAAAAGTTGCTGCTGCATTCGACGAACTCAGTGCTAAACTACAGAGTAGTGAAGACAAAGTTGCTGAGCTCGAA…	MSIWMAPQGVLQCIITVSRTVAFNQRGFMNTDLIRNRAGDLSKIANGIRSSYDFSLVKEAALKSLADKGVSEEQIGSVLNDLEVQHTPVHAAEMLSHAAEFEKQASILEKVAAAFDELSAKLQSSEDKVAELEKAAAVSPTMDVLKSKGQFSEDELEALKSLPEGTLNKIASANQDPWDLGQATRQSATAADPLLAFCLQ
Arash_gp226	CDS	150684	151607	+	major capsid protein	ATGACTATCCCAGTAGAAACAGTAAACGTACAGTTCCTGAACCAATCTTTCATCGATAAGATTGATCAGGGTCTGGTCAAAGAAGCGGGTGCTGCAATGTCAGCGTTCGTTCGTCAGAAGCTGCGTGAAACCGGCTTCACCCGTAAGATTCTGACTCCTCAGATGATCACTGCGTCCGACCTGGACCGTGGTCTGGATGATCAACCACGTGTGATCATCGAAAAAGAGCCAGACTCTGTGGCGGCTTACATGAGCCTGTCTGGTCAGCCGACCGTTCGTTACTTCAAGGGTAACCGTTACGAAGTTCCGTTCTACAAGATCCAGTCTGAGCGTTTCGTTAAGTCGAAGTTCGAACTGGCTACTTACCGTACGGACATCCGTAACATCCTTCAGGAGAAC…	MTIPVETVNVQFLNQSFIDKIDQGLVKEAGAAMSAFVRQKLRETGFTRKILTPQMITASDLDRGLDDQPRVIIEKEPDSVAAYMSLSGQPTVRYFKGNRYEVPFYKIQSERFVKSKFELATYRTDIRNILQENSVKDVQKQEDENFFAGLKMIQEETRGSAILDTTGDRVTDRVMSLIQTLVKDHQKPGKILMSHALYLQMLREPATQLGDSVAAKHFNTGSMDSFYGFEIITTIKGDILSSVEGQNLGDVVAVFAPEEYLGQFYSLQEPTVFLEAKADMIEFQIYESIGIGIGNAKGFVLGKVALA
Arash_gp227	CDS	151675	152526	+	major tail protein	ATGTTAAAACTCAATATCCTTAAGCCTGTCACGATCGTCGGACGGGAATATGATGCCGGTGACTCCGTTGAAGTTCACAAGACGCTGCTTCACTTTGAGAAGAAGAAAGTCTCCAACGGCGTGAAGGTACTTCTGGACGCTGGCCTGATCGAAGCGGTTTCTGGTAAGGACGACACCTACAAAGTTAAAGGCGACATCGTCGTTAACGTTCTGGGTCTGGAATTCAAGAAAGACGCTGAGTTCGTGGCTCCGAAGGTGTTCGATTACGTTGACGAAGTTGGCTATCCTAAGTGGATCGCCCGAGGTCTCGAAGACGGCCTGTGGACGTATGAAGACGCCAACCAGTTGTCTGCGGCTATCGCCCCAACCACCTTCTCAATCGAAGTGGGTGCGACTCAG…	MLKLNILKPVTIVGREYDAGDSVEVHKTLLHFEKKKVSNGVKVLLDAGLIEAVSGKDDTYKVKGDIVVNVLGLEFKKDAEFVAPKVFDYVDEVGYPKWIARGLEDGLWTYEDANQLSAAIAPTTFSIEVGATQQLTATTTPDGATIAWSSSDEAIATVDENGLVTAVAEGSVTISILASKGELTDTVSVTGTVTPKVIIPTSVSMSPASPTTTVGGTVKLSVSITPANSTDKTGVWTSATPAVATVAQDGTVTGVAEGTSEITFTTNSGAKTAKRTVTVGPAA
Arash_gp228	CDS	152584	153744	+	structural protein	ATGTCTCAACTCATCCAAATCACCTTTAACGAACCCATTCCGGTGGGCGATGAAGTGTATCCGGAAGGTTACCGTCTGTTGATCCCGGCAGAACAGGTCTTCGGCTCCCATTCCCGTAGACAACTGGCTCCCTTCGACCTCTTCGACTCTGGCTTAGAGCTGGTTCGAGATCTCGATGGCGGATTCTACCGTTTAGCCTACAACATGGGTATCACCATCGGTCCGCGTACCATCCGACAGTCCGATCTGTTCTACTATGAGATTCCTACAGCTCCGGCGTTCGGATGGCTGACGGTAATCGTCAACCAGAACGGCTCCTTCACGCTACGTCAATCTGACATCACCGTCTTGGCCGCCGGCACAACGGTAAACCCCGGGGCGGAGAATACCGTCAACCTG…	MSQLIQITFNEPIPVGDEVYPEGYRLLIPAEQVFGSHSRRQLAPFDLFDSGLELVRDLDGGFYRLAYNMGITIGPRTIRQSDLFYYEIPTAPAFGWLTVIVNQNGSFTLRQSDITVLAAGTTVNPGAENTVNLTFFYKGNKVAITGPALTPGENGTFDLKVTAPVRPGSWQYDVRFNYEGIDYDYPLSLSVLQPGLTITNVTPSLKAGVQGLLLFSIVRDTEAAPNVKLLSASLDGGTSGELHLVHDNVYGLEVTPKDVVFTMFVRLILSIDGWTVPWNTYVTITQKDASSEVVSGDVLALNLTQVVKIRVISEGQPVKTLTTKSLELSGSPSYHTYAKSLVKVEDGLYQFSVYTNNIAGTMYADIVVTIDGVDLALPRFPLTVRA
Arash_gp229	CDS	153821	161467	+	structural protein	ATGCAGATTACTAAATTAAGCTTTTTGAGTACACAAGCCGTCGGGGATAACGTTTTCGCTGTCGAGGAATTCCTCGATATTCCTATTGACCAGGTTTTCGGTACTCACCGTGCCCGTGAGAAAGCCCTCTTCAACTTCATCGAATCCGATGCTGTGGAGAAAGTCTCTCGCGATACCTGGAAGATCATCAAAGACATCACACTGGATGCCGCTAACGTGAAAATGCGTCAGGGCGACTACTTCCGTGTACGTCTGGACGAGGAAGGCGATGACTCTCCTATCCACTTCGGGCTTGATGCAACGGGCGTATTCGTACTGTCCCGAGCAGTCTTTGCCTCTCTGCAAACCTACCGTGTTCTTGAACCAGGTGTTCAGGAAAGCATTCGCATGCAGTTCACC…	MQITKLSFLSTQAVGDNVFAVEEFLDIPIDQVFGTHRAREKALFNFIESDAVEKVSRDTWKIIKDITLDAANVKMRQGDYFRVRLDEEGDDSPIHFGLDATGVFVLSRAVFASLQTYRVLEPGVQESIRMQFTFGGNPVIDAKLTSKFSSMSLVPVDATAGIYELKVYTAMAPSDDVISIEVTGTSLGNNVYEAPVRITVREPVLTIVPIDVQMNQKQTKGVRWQLLMEGVPAPAIPVQAQPDSLIRKVLSFTLVDSAQGIYEMRATAGDTPGTSPVVTTYDFGRGYIATKELDVNIAVAPAIFFTKDTQILEANQTQLIRFYAKWVDGNLPVTNAQFSTTDIRGPGIENVEQELIAVDPAAGLYAYRVTTNHKGGPVAVRTNVTTDGTPYPVFFDLTS…
Arash_gp230	CDS	161464	163311	+	structural protein	ATGATTGTCGGTACTCCAAGTACCCTGACATTCTCTCTGGTCGCCCCTTCGGGGGTGACTTACTCATCGCCGACCGTCACCGTGGAGTCAAATCCATGGCCGACGGCCAGCATGTTAACGGATCATGGTGATGGCACCTATAGCATCACCATTACTCCTGACAGAGAGACTCAGGCTATCATCAAACTTAAAGTCGTCCAGGGAGCTAATACCTACTATCACTCCTTGATGACACAGGCCTCTAGCTCTATCAGCATGCTGAATACCTCCCTCAGTGCGAACCTGACGGGGAACGGGACCATGACGTTTGACTTCAACGTGGCTGGACTAGATGGTGTGGCCAAAATGTGGGATCTTCGTCAGGATGAGATCATCAAGGCGGCAGATATTACTCTGACG…	MIVGTPSTLTFSLVAPSGVTYSSPTVTVESNPWPTASMLTDHGDGTYSITITPDRETQAIIKLKVVQGANTYYHSLMTQASSSISMLNTSLSANLTGNGTMTFDFNVAGLDGVAKMWDLRQDEIIKAADITLTPSTSGVTVAFAGRSYSATFNRCRISATQTWGSADQYKLTWSLNLRHPLSKVTHPLTVITDHYKAITFTWVSTGSVTAGVETVLEFTAKFASGNPVRGLVLKPTAITGGTVDPNIVVIDENAGRYGVKVTPGFSNFTLTPQVAVGNSATISVPGRAFTFVAGATVTMAAMAGATRTIGIKLAGATAGDQITAVSGGAIMDPATGGPWTPTSNGVFFIPLTASNRNRPTNTSTTPSTVDTINVTYTRGGNTVTVPCAVSVVWANVKVS…
Arash_gp231	CDS	163353	163664	+	structural protein	ATGAAAGAACTGGTCAAGAAGATCGGGAAGATTCCGATCAAGATCGTCAACACTGTCGCCGGTGGTAACGCCGTGGACAAGCTAAAAGAGACCCACAATCCGCTACTTAACCGAGCTCTCGGGAAGATTTCCCCTGACAGTAAAATCATGAAACGGATGGTGGAAAGATACGGCACACCTGAGCAACGTCATGCCTTCGCTAAGGAACGCGTAAAGACACACATGGCTCGAGCAGCGACCGTCGTCGGCGGGGCTGTAACCTTGCATCGCGAGCGTAAGAAAAAACAAGGACCTTACTATGCTTCTTACTAA	MKELVKKIGKIPIKIVNTVAGGNAVDKLKETHNPLLNRALGKISPDSKIMKRMVERYGTPEQRHAFAKERVKTHMARAATVVGGAVTLHRERKKKQGPYYASY
Arash_gp232	CDS	163651	164307	+	structural protein	ATGCTTCTTACTAAGATCCAGGCAATCTTCCGGTCAATCGTAGCGTTGACCGACTCATGGAAGCGATTCTTTATGAGTATCACACTGTTACTGCTGATTTCCGGTGGCGCCCTGGTGTACCAGGCCACGTCTCTGTACCTCTCCGGTAACTCTGAGTATTACTCATCTTTAGCTAAGCGCCTCCAGGCGGACGACAAGATCACCCCGGTGATGGATTCGTTCCGTGATAAAATTGGTTCAGACAGACTGCTCGTCGCTGAGCTTCACGACGGTAAGAAAAACACTACCGGCGTACGCTTTGCGTATATGAGTGGGACGTATGAATCGGATGACCGCGGGTTAACCCGTGTGCTATTGGAGTTCCAGAATATCCCAACGTCAATCTTCGCCGGACTCTGG…	MLLTKIQAIFRSIVALTDSWKRFFMSITLLLLISGGALVYQATSLYLSGNSEYYSSLAKRLQADDKITPVMDSFRDKIGSDRLLVAELHDGKKNTTGVRFAYMSGTYESDDRGLTRVLLEFQNIPTSIFAGLWGPLLNGKCVMVNLDSPHEVARAQFAEYGANRTMMCPIQSPNDGSMIGVLFATWRVDPAEFDLEKANSEMEKASYVVSGLIYDAKE
Arash_gp233	CDS	164310	164744	+	structural protein	ATGGCAGACTTAACCCCTCAAGACGTACGCGACTTCCTGCGTGACAGTAAGGATAACAACCATCTGCTCGACGACATCGAGAACCCAGATGCGATCATCCGCCTGTCGATGGACTTAGCGATCAGCGACTTCAACTCTATGCCGCCGAAGACCAGTTTCAACCTGGTAGGCTTTGAGTACAAGGCCGTGCTTCTGTACGGAACCTGCTGGCAGCTCTTCCTCGGTCTGATGGCACTGGCGGCTCGTAACACAATGTCGTATAGTGATGGTGGCCTGGACATCCCGATCGAAGAACGCTTCCCGTACTACGCTCAGATGGCCCAGATTTATCAGCAGATGTACCAGTCAGCGGCTAAGCCAATCAAGATCCAGCTCAACCTGGAATCTGGATGGGAAAGC…	MADLTPQDVRDFLRDSKDNNHLLDDIENPDAIIRLSMDLAISDFNSMPPKTSFNLVGFEYKAVLLYGTCWQLFLGLMALAARNTMSYSDGGLDIPIEERFPYYAQMAQIYQQMYQSAAKPIKIQLNLESGWESVRSDYSTFPAW
Arash_gp234	CDS	164748	165638	+	structural protein	ATGTTTCCGATTGAAGTATCATGGCTTAACTTTACTGGATTCGTTGAGGTCGACACCGTCGTCGGCGACGAACTGGGATACTTCGACGTCCGGATCAATTTCTTCCCCAACTGGTTTGACTCTATCCGAATGGACTGGGAGGTGCCGGGAGAAATGCTGGCACTCGATCCTAAGTTCCGTGTGGCGGTCTCAGAGAATGAGGAGGGCCCGTTCCGAGAAGTCTCGGCACAGTGGTTCTCCGAACCCTTTATTACCATCACGAACACCTTCGATTCCTCGAAGTTCGGGCGAGAGTTTTACGTGCTTCAGGTTATGCTCTCTGATGGGAGGATCCTGAAGTCGGCGCCACAGGTGATCGGGAACCGTCTCCCGAAATGGCAATTCCTGCGTTGGAAAGAG…	MFPIEVSWLNFTGFVEVDTVVGDELGYFDVRINFFPNWFDSIRMDWEVPGEMLALDPKFRVAVSENEEGPFREVSAQWFSEPFITITNTFDSSKFGREFYVLQVMLSDGRILKSAPQVIGNRLPKWQFLRWKEITRREWIMLDKFYGVECVIFRRKEYGTRCSYCWDAKNEKVTRDHCEHCYGTSFEGGFYKGISTLMQFNQWAGTKSNTYFGKYEPNQVMAWTMNYPTIKPHDIIIRLTDYTVFRVEMTQNTTIMTVPQKQVMKLTQLSKTSIENRLLQRGGWSELRERPKHIHK
Arash_gp235	CDS	165793	166383	+	structural protein	ATGGCAATTAATTTCACGCCTCTGACGACCGTCAGTATGTTCCGTGATTGCCTTCGGGTCTGGTTCTCCCAGAATGGAGGACCAGATTTCTTATGGGATGAAGATCCTAAGCAGAGTAAAATCTGGATCGGTACCGCCAATGACCCTTACTCCCGGGAACCAAACCAGAAGATGCCACGCATCTTGCTGAAGCGGGGAGGGGTTCGCCAGGTGGTACAATTCATCAACAATAGCGAAGAGCTGGTCAGCGGAACACCTCAGCAGCCCACCAAGCACTCCCGTAGCGATATCAACGGGTCTGTCATGGTTATCGTAGAGGCCGATCAGGAAGGGAGCTGCGAAGCACTAGGCGAAGCAATTCGTCGATTCATCACTCGTAACCGTCCGATGTTCGAAGGG…	MAINFTPLTTVSMFRDCLRVWFSQNGGPDFLWDEDPKQSKIWIGTANDPYSREPNQKMPRILLKRGGVRQVVQFINNSEELVSGTPQQPTKHSRSDINGSVMVIVEADQEGSCEALGEAIRRFITRNRPMFEGEFGFQRFGWDLSVSECDQSDEDKEKFKIQVQIPYIVEDRWNYTPDSILLKKIVGDVRVNMNPK
Arash_gp236	CDS	166397	168517	+	structural protein	ATGGCTTACAGAAAACCTAGTGTCGCGGTCTACCAGGAGCTTGAAAACTCTGGTGGTGCAGCGAGCGTCACGCCGGATCTTCAAACGGTAATCATCGGGCCTCTGTACAATGAGGTCAAGATCGATCCGACTGACGAAACGTCGCTGGCGAACGCCAAAGGGACCGACGTTGATCACTGGCTGGAAACCGGTGAAGCCCGTAAGATGCTGGAAATTGCCCTGAACGGCAAATCCACCTATCCGGGCCAGAAAGTGGTCGACGACGAAAGCATTCGTCTGTACCTGATGAACGTGCAGGTGAAGACCTACGCTTTCACCAAACCGTCGCTGAGCTTTGCTGAGCCGACTACTGCTTCTCAGTTTGACGCTGATGTGTCTGCTGTACAGTTCGGTTTCGCA…	MAYRKPSVAVYQELENSGGAASVTPDLQTVIIGPLYNEVKIDPTDETSLANAKGTDVDHWLETGEARKMLEIALNGKSTYPGQKVVDDESIRLYLMNVQVKTYAFTKPSLSFAEPTTASQFDADVSAVQFGFADANPLAPLAIGDKGPHVRSGDLLIASDGTITVETTISSVKLVGTTLTLSVTDSLEVLGGSKPITFEVYRLFTGLELNIFRVNPADVDVSQVLLGQEILKISNQYQILNTPVAGDGSYTLRAPSQSANGKPIQTYIGYRALRTDKSREILTIEQTAGDLVSKLGEATSTNPLALGVSLALKNTTTSIRAVAIEEDSVDAYQTALQLIQNERLYSIVPLTSKMEVLTMVKAHVEQMSDPETAMWRIGIVSSDPSDVLNLGTFEGQFAI…
Arash_gp237	CDS	168558	169250	+	structural protein	ATGGCTACTCCAAATGACGCATTAGGCGTCGCTACCGACAACGAAGGCCTGTCAGCCGCGTGGGACTGGAAAGGTGAGTACGTCGATGGTCTCGCATCAGGTGACGGTCTCGAACGTTTCTCCCAGGGTTCTGCTACCCCGGATACGACTATCCTGTTCGCAGGCCCGGCTCGTTTCACCGGTATCGGCTCCGACACTAAGAAACTGCACCCAATCGGTCTGATCGATGGTTTCAGCTTCTCAGCATCTGCACAGCTGCAGCGTATGTTCGAAATCGGTTCTAACCGTTCGTTCTTCACCCGTGGTAAGACGATCAGTCAGCTCCAGATCTCTTCTATGCTGGCAGACCAACAGAACCTGCTGAAGGCTCTGACTCAGGAAGCGTACAACGCCTCTTCC…	MATPNDALGVATDNEGLSAAWDWKGEYVDGLASGDGLERFSQGSATPDTTILFAGPARFTGIGSDTKKLHPIGLIDGFSFSASAQLQRMFEIGSNRSFFTRGKTISQLQISSMLADQQNLLKALTQEAYNASSLEAGKYTLDARGTKSAGVSNLFLNMDSEQLAVPFGMLMLFKTKGSEGASGLRGKILGAAYLEYCMMDGWQFNVQSSAPVIAENISIQFDRAVPVDLQ
Arash_gp238	CDS	169290	170462	+	structural protein	ATGTTTAACGTAGCAAGACAAGCTGGCGGTGCCAGTGCAGTATTCTTCGAGGGCTATGTCGCGGGCGTCGACCTAAAGCGTTCTGCGTGTAAGGTTCGCACCGACGGTGGCCAGACTATTCACGGCGTTCGCTGGCTAAAAAATGCCGGTGGGGCCAACTCCTACGGCGATAACGCAGCGCCCTCCGAACAGGACCGCGTTATGGTCATGAAACTCCCGGGTAATCAGCATTGGATCTTCGGCTATGTTCCGGTCCTGACGAATGATGATGCTAAGGCCGTCGGCCCGGCTCTTGGTCAGCAGGGCGTGGCCCCGGAAGAGCTCGCTAACTTCTCAACCGCACAGTCCGATACCGTCTCCGGTGACCAATCGATGCCGGCAGACCAGCGTCCAGGTGAC…	MFNVARQAGGASAVFFEGYVAGVDLKRSACKVRTDGGQTIHGVRWLKNAGGANSYGDNAAPSEQDRVMVMKLPGNQHWIFGYVPVLTNDDAKAVGPALGQQGVAPEELANFSTAQSDTVSGDQSMPADQRPGDRSWTSHGGGMIALMRAGTVLAKASPTALFMLSPFDDVGRLVTRNWEHYTDVDSVKKISSGGAVSSIHEYYPTSARARNEQPSMREIRGNAGAVGDAGGIARRVTFDDGGNMTSQQTEYANGRKHEIVTTGGSTVESDTTITGKFTKVHGGDTTYFNMNETSIHFDVANDIKVDADKNGIIIDAGGQGKITIPRSGKIVVECTADMLLKAGGQMDFQSGGSMNFGAGGGLNFNSASGGGTATMTVGKLNIKANEVNID
Arash_gp239	CDS	170467	170751	+	PAAR-repeat central spike tip protein	GTGGCAGTTGAAGGTACTCTCACGGCCGGCCGGGGAGGCTGGTCACGTGTGGCACTGGCCCGTAATCCGAGTCCTAAGGTGAGAATCTCAGGGAAACAGGTCTTAGTCGTGGGTTCCGGTGGTGAGAACCATAGGAAGGGCGATACGACACGGCCGTGCTTCGTTCTCTCGGGATCATCGAAGGTGAAGATCGGTGGGATCCCGGTCGCCCGGGTGACCGACTCGGTCTCTGACGGTGATGTACTCTCTGCGGACGGTGCATCCACTTTCGTACGCTTCGCCTGA	MAVEGTLTAGRGGWSRVALARNPSPKVRISGKQVLVVGSGGENHRKGDTTRPCFVLSGSSKVKIGGIPVARVTDSVSDGDVLSADGASTFVRFA
Arash_gp240	CDS	171656	172540	+	hypothetical protein	ATGCAGTTTAGCCAAGCCGTAGACCGTCAAGTACAGACCACCATTGGCGAACAGAACATCTTCAGGATCGAGAGACGAACGGTATTCGACCAGGATTTGACGCAGGTAGTCCGGATCGTGTTGCAGGTTATACGTCGCACTATACAGATAGTCTACGGAGAACAGGACGCCGTTCTTACCGATCACCTGACGTACAGGGATCACGCAGCCATTAACCTTCAGCTCACCCAGAACCGCTTCAGAGTTCAGTACAGCCACTTCGGGGCGAAGTACTTCTTCCGCCGACGGAAAGGGCAGTACCTCTACTGGACGAACGGTCATTTCATTGTCATCAACGCCGGTTACGACGTGACCTTCCGGAACCGCGGAGGAGACCGGTACCGTGCGGGCTTCACCCAG…	MQFSQAVDRQVQTTIGEQNIFRIERRTVFDQDLTQVVRIVLQVIRRTIQIVYGEQDAVLTDHLTYRDHAAINLQLTQNRFRVQYSHFGAKYFFRRRKGQYLYWTNGHFIVINAGYDVTFRNRGGDRYRAGFTQHQVRRFLTVGMRTHVHGRQFGEVDSLLNFTAFHFGRNDRCAVVVQTQSRFSSVCNRGDQGIDHDSVVAWEQGFEQITESFTTDIQDLITDSQIFEFTILDGFFDAGSGVIEHVRQLTEDFYLEQLVIFRNLLDQLNDVDLLVEGVDEIVTNKKVHRFPYCQ
Arash_gp241	CDS	172992	172528	-	hypothetical protein	ATGGAAAAAGTAGCCAGTGTCTTTAACTACCAAATCATGGGTAACCTGAACATTAACCCGGCAGGTGAGAAACCGAGCTTCGCCAGCTCGACCCTGGAGAACAAGGTGAACTACTTTGTTGTCCTGGACTACGAGCAAGGCGTCCCGGGATCTCAGCCGGTACCGAAGTTCTGCTACTACCCTGTGAAATTCGAAATCATCGGCGGCCGCCTGTTCCTCCGTAAGTATCCCGGTCTTCTTGCTGACGGCATCCTGATGCTGGCCCGTAAGAAAGCAATCGAGGTAACAATCGATGAGGTCTCACGCGGCCGTGTTCTTTTAGGTAATCGTGTGGTAGACTTCGCCGATCTGGAAGAACGCTATGCGAGCCTCGCCGCCGAAGCACCAGAGTTGGTGACC…	MEKVASVFNYQIMGNLNINPAGEKPSFASSTLENKVNYFVVLDYEQGVPGSQPVPKFCYYPVKFEIIGGRLFLRKYPGLLADGILMLARKKAIEVTIDEVSRGRVLLGNRVVDFADLEERYASLAAEAPELVTTDRLSDVDLFTYSVNPQAYWQ
Arash_gp242	CDS	173537	174466	+	structural protein	ATGTCATTGACAACTGAAGAAATTATCGGGGGAATGTACCGAGCTCACCGAGCAGGACAACCATTTGCTGCTCTCGTAGCTAATCCCCAGTTCGCAAACCTGCCGATGGAGCAGAAACAACAGGTCCTGGCAGGCCTACGTCAGCGTATGGGCGGTGAGACTTCCTCTCCTGTCAATGCACTCACGTCTATCGTTAAGGGTACCGCCGGTGGTGCTCTAGCCGGACTGCCTCTCGGCGTCGCCGTCCCGATGGCTCTCGAGATGTCGGAGACCGGTGTAACCCGTAAGAGCGTGCTCGCAGCTCTTAAGCAAGCGGCATCCAATAAGAGCGTCAAGATGCTCGTCGGTACTGGTATGGCTCTCGGTGCCGTCGGCGGCCTAGTCAACTCTGCACTCTCT…	MSLTTEEIIGGMYRAHRAGQPFAALVANPQFANLPMEQKQQVLAGLRQRMGGETSSPVNALTSIVKGTAGGALAGLPLGVAVPMALEMSETGVTRKSVLAALKQAASNKSVKMLVGTGMALGAVGGLVNSALSLRQAKKDHDQMQEDLEAASQGGEALAAASFGAIGGRGTARQVNLEPVIKTFRDTATPYVVTSGRFGHHAEAVEGSDPERYNALMVRAFDKVNSGYQADPERLSALAKKLSKYDDNYAAMNSIIVNSPRELGIDPSDIDRMQGHIQGLQAANQGNVTNINTLEQFARQVRDTKRGVQ
Arash_gp243	CDS	174466	175335	+	structural protein	ATGTCACTTCATGCAATTAAGAACGTATTGGAGCTGGTGCCGGAGGCTGCCGGCTTCATCAAACGGGCGTATGTCGAAGAAGACTTTCCGACCAAAGATAAGGACAGTACCGTTGCATCCGCTCTGGAAATCGCCTTCCTGACTAAGGTGGCTGGACAGACTGTGGATTACGACGACATGGCTCGCGTAGCTAAGGCCGTTCGCCTCTACGGAGTCGGTGATGAGGTTGCCCGTCTGTCTGGCAACTTAGAGAAAGCTGCAGCGATGCGTGCAGAAGAAGCCCGCGGTATCGAGTACGAGCTCCGTACCGCTGAAGCTATCATCGAGTCTAAGTGTTCCGGTCTGATGGATATCGAGAAGGTTGCGAGCCAAGCGGCTGCCCTGTATGATAACTATGCC…	MSLHAIKNVLELVPEAAGFIKRAYVEEDFPTKDKDSTVASALEIAFLTKVAGQTVDYDDMARVAKAVRLYGVGDEVARLSGNLEKAAAMRAEEARGIEYELRTAEAIIESKCSGLMDIEKVASQAAALYDNYADDIKSDIVRLYAGAGKLNKEAALLAVEHRAKVTGHSEFTKLAEVFRGTNPDTLTVEENRALVGAVIHFEKKAGYLGDFYRDAFWFTKEAIDRSITVNLGGKSVPAVKLQALPKAQVQQMIGDDIAQLLAGDLMNLKHGVEALPLAEKQLLARICKC
Arash_gp244	CDS	175329	175808	+	structural protein	ATGCTAAGCAAACTGAAAGCTACCCTGGACAAACGCTACGGGCCAGACTGGCCCGAACTGGACGTTGAGACGATCTCTCTGGACTTAGGCCACGCCCTGACCCCGACGATGGTCTCTCAGCTGATGGTTCTGCGTACCCTGGGTCAGCATCCTGAGAAGTTCCTGAACGATGCGTCGTATTTCCTACGGTTCGTCGAAGCAGCGAACTCTCACCTCGTTGACCCATCCGTGGTCTACATGCCGAACGTGCTGGAGCTGGCATGGGGCCTGACCGAACTGAAACGCATCCTTCCGGAAGCCGAACTGTCGAATGCCATTTGGACCGTCTGTTCGTACATTCTGCGGGATGAAGGATTCGGTTCGGCACCGGAGCCTTTCACCGGCGTCACCGGACTGAAC…	MLSKLKATLDKRYGPDWPELDVETISLDLGHALTPTMVSQLMVLRTLGQHPEKFLNDASYFLRFVEAANSHLVDPSVVYMPNVLELAWGLTELKRILPEAELSNAIWTVCSYILRDEGFGSAPEPFTGVTGLNNPDETVEQKAARAKAIRLYALAMEEM
Arash_gp245	CDS	175841	176059	+	hypothetical protein	ATGGAGAGGCTAGAGCGGAAGCACATCGCTCGAATCAACCAGAAGCACGGCCACGAAGCCAACGAGTATCACGACCGTAAGTACCATGAGTCCCAAGCGAAAGCCTATTCCAAGGGCGATCCTAAGGGTCTCATGGCCTACGTGGGGAAAGCTCAGGCTAAAAAGATGGCCGAGTATCACCTGCGTCTGGCTAAGGCCTTTGCTAAAGAGGAAGCGTAA	MERLERKHIARINQKHGHEANEYHDRKYHESQAKAYSKGDPKGLMAYVGKAQAKKMAEYHLRLAKAFAKEEA
Arash_gp246	CDS	176059	176292	+	structural protein	ATGGCAACGATTGATGACGTTATGGCGAAGCTTGAGCTAATCCATACCGATGTAAAAAAGGGCCTCGTGATGACGGCCGAACTCCAAGCAGCTGCTACAGGCTCTTGGCAATGGGATAAGAAGTCCGGCATTCTCAAAATGTACAATGCCGAGGGTACCGAAATCGCCGTATTCAGCGTTTCCGATTCCCCCGACAAAGCTATGAGAGAACGCCGGGTGGACTTAGAGTCCTAA	MATIDDVMAKLELIHTDVKKGLVMTAELQAAATGSWQWDKKSGILKMYNAEGTEIAVFSVSDSPDKAMRERRVDLES
Arash_gp247	CDS	177321	176281	-	structural protein	ATGTTCACCTACACTAACCGCCAGATTCTGGCGAACGTGGTGATCATCGGATGTGGCGGGACTGGTTCCCGCCTTCTGCCAATGATCTCTCAGTTGATGTCCCGCGGTAAATGGAACGACATGGTTCCGACCATTACCCTGGTGGATGGCGATGAAGTCGAAGTGAAGAACCTGACCCGTCAGAACTTCATCATGGATGACGTCGGTCGTAACAAAGCGGAGTGCCTGGCCGAGCGCTACGGTGGGGCCTTCGAGATTCCCACCGTGTGTATCAACCAGTACGTTCCGGATAATGTCCCGTCGATGACGGCTTGGTTGAGTTCCAATGTGCCGGAACAAATGCGTCGCTTAGTAGGGGATCGTCCAACGGTCTTCTTCCTCTGCGTCGATAACATGAAG…	MFTYTNRQILANVVIIGCGGTGSRLLPMISQLMSRGKWNDMVPTITLVDGDEVEVKNLTRQNFIMDDVGRNKAECLAERYGGAFEIPTVCINQYVPDNVPSMTAWLSSNVPEQMRRLVGDRPTVFFLCVDNMKVRYNIIQAILYSTTQSNQDHLIVDAGNENTFGQARVFSSRIIAEQEFFNPDLSALDRLVPKGSDGIELPFLPCPIGQYLRASGYQGNPDASCADLEQTAAVNAIMAMSMFSIMQNMYMNLPLKVETWFYDIHNGNDQTRLNPAWMREVLTGNQYRVKEDEDTRAYPVTLKTLRIVQGGRLKEFYPEVKKRINAMIKEGKLERVSPEMAEILGL
Arash_gp248	CDS	178559	177321	-	structural protein	ATGCAGAAGAATAATGGCGTTCTGGACTTAGTTCCGTTCATGTCAGCCCTGATCACCGAAGAAGCTTTCTTCACCGGTGGTGACGTGCTGCAGAACCCTGAAGTATACGTGCTGGCAAATGACGGCGCCCTGTACCAGTATCACCAGTTCTCTATGGGCCGCTCGGCGCTGACGAAAATTGCGGATACCCCTATCCGTACTAACGGCGGTAAGAGCCTGCTGAAGCCGTACCTGAAAACCCTGGTCAACGACAAGAAGATCCCGATCGAGATGCTTGAGAACATCGTCGAGTTCTTCAAACGTGTCATGACTCTGACGAAGGGCAGCGGCGGCCACGGCGAGTACGAAGCCATGGCTCACATCGTATGGAACAAACGCACTGAATCCTATCGTGTGGCG…	MQKNNGVLDLVPFMSALITEEAFFTGGDVLQNPEVYVLANDGALYQYHQFSMGRSALTKIADTPIRTNGGKSLLKPYLKTLVNDKKIPIEMLENIVEFFKRVMTLTKGSGGHGEYEAMAHIVWNKRTESYRVAIPKQKVSKAAVSYDWSHVTADEEVILDIHSHNTMGAFFSGTDENDDKTYVGISGVAGELNKAEPKLIWRFNAYKTKVSLALEDIFAVPEKQVSPEVSDWMGNVEVQTYAPAYKNPTSKVYGGGSRFGVGYDKSLQRDERDDSWNGQRRIRQEQEDSWADRFQGQDTIQKEFTASIRSQRSQASLDILGPDDGSFGFGAGISHPDLLALGQAWDDTVTELADTVWQEDDEELTVAVASELAQRVVDTEVLHQAGLFYVENANDARKA…
Arash_gp249	CDS	179301	178546	-	structural protein	ATGAGTGGTACTCAGGTTACCATCTTTACTACCCACGTCCGTGTTCCTAACGGTATGGGTTCCTTTAAAAACGTTACCCTGCAGGACTTCTACGCTGAACTCGGTCGAGTACTCGCCGGCCAGGATCAGCAGGAGACGCCTAAGATTGCACTGCGTCTGCCGAATGAATGCGTGGCCATCCGTTACAACCAGCATGAAATCGAGATGCTGCTGTACTTCGAAGAGGCCAAGCGCTCTGTTCGCTACCGCGAAGACAAGCCTCGGGAGATCCCATTCCCGGCGACGGTCATCTACGTCTACCTGAAGTCTAACGGCAAGGGTGGCTGGACGGTAGAGCGTACTAAGTGGCTCTGCACGGACTACTCCGAAGATGAAGTCCCGGGGCTCGATGGCAAGTGG…	MSGTQVTIFTTHVRVPNGMGSFKNVTLQDFYAELGRVLAGQDQQETPKIALRLPNECVAIRYNQHEIEMLLYFEEAKRSVRYREDKPREIPFPATVIYVYLKSNGKGGWTVERTKWLCTDYSEDEVPGLDGKWSGFRPEGMANHLWTLPFPNQYGDGNMCVGANSYRSLYATNDLRGLNELYYHILIASPFNDDLWPRSNVLKSPPNVRSWLTTLSKEEKFPWHMMAGQPNQPTRVPVTAVAAEEEDNAEE
Arash_gp250	CDS	179480	179298	-	hypothetical protein	ATGGCAAAACTGGACGAAATGCTCAAGGGTGTCGGTACGCCTGCAGAGGCTTTGATGATTCTGCAGAACGCTAATCTCTCGATTACCCGCCCAGCCCCGCGTGCCCCTAATCGAAACGGTCGCACGCAGCATTTCGACTTCATCGGTATTCGCTCCGCTAATGTTGGGAGATCTTTCGTATGA	MAKLDEMLKGVGTPAEALMILQNANLSITRPAPRAPNRNGRTQHFDFIGIRSANVGRSFV
Arash_gp251	CDS	180445	179483	-	structural protein	ATGTCCTACGATATTCATGAAATCGGCGGATCCATATTCAACGTTGGTACTCCAGCTAGTGCTAACAGTCTCGTCGAAGCGATTCATGCTAACGGCTTGGGATTGAAGATCAACCTTGATGGTAGCTTCACGCCGTCCCCTGCCTCTGTAGCCATTGACGCTCTGGGTGGTGCGGAGAACGATTCTAACCTCCGAGCTCTCGTCGCTCAGATGTCACAGCTTCGTAACATGGCCACCTGTATCATCCGTCAGCAGTTCCGCCAGAACGTCCTCGAATATGTTCAGTCCGGCAATCGCTCAGTGGAATCCGCTCTTCGTAATCTGTCCACCGGCGTCAACAACATGCTGGACTTCCTGAGAAACTTCCTCGGCAAGGATATCAAACTTCCGGTGAAGTAT…	MSYDIHEIGGSIFNVGTPASANSLVEAIHANGLGLKINLDGSFTPSPASVAIDALGGAENDSNLRALVAQMSQLRNMATCIIRQQFRQNVLEYVQSGNRSVESALRNLSTGVNNMLDFLRNFLGKDIKLPVKYLWMSNTSTDYGREPELIYTEEQTGNYHTLQELGQNQAYAGWSTYLEDTPTLRRYLRFIDSVARQSGMRVLYCPKEFNHPDELAGTPTRPNWTQQNGAVVRSIRDQRYKALFVSLFFDYTMFRDLTVIETDAQPGQRPRPANQMDYGPIFVDNLASIVKVLTTIGGFAACKIYYKDYRNSARSSQAAQ
Arash_gp252	CDS	180718	180500	-	hypothetical protein	ATGACATGTCAACTTCTATCCGTGCTACCGTTGTTCACATCCCTGGTCGTGATGCTCGTACTCTGGACAACCTGGATATGTCCGTTCAGGACGCAACTCGCCAGTTCGACTCTGCGTTCCAGACTTCCTCTATGGATTCTCGCGAAGAAGTCATCGACGGCGTTCGTCACATTTACTTCTCTCGCCGTACCGGTACTAAAGGCTAAGCCACTGGCTTAG	MTCQLLSVLPLFTSLVVMLVLWTTWICPFRTQLASSTLRSRLPLWILAKKSSTAFVTFTSLAVPVLKAKPLA
